# Supplementary material for: 2-(3-Fluoro­phen­yl)-5-iodo-7-methyl-3-methyl­sulfinyl-1-benzofuran
Source: Acta Crystallogr Sect E Struct Rep Online. 2012 May 5;68(Pt 6):o1612. doi: 10.1107/S1600536812018697 (PMC3379219; doi:10.1107/S1600536812018697)
Supplement: Supplementary file 1 [file e-68-o1612-sup1.cif]

##############################################################################
#                                                                            #
# This CIF contains the data in a paper accepted for publication in          #
# Acta Crystallographica Section E. It conforms to the requirements of       #
# Notes for Authors for Acta Crystallographica Section E, and has been       #
# peer reviewed under the auspices of the IUCr Commission on Journals.       #
#                                                                            #
# Full details of the Crystallographic Information File format               #
# are given in the paper "The Crystallographic Information File (CIF):       #
# a New Standard Archive File for Crystallography" by S. R. Hall, F. H.      #
# Allen and I. D. Brown [Acta Cryst. (1991), A47, 655-685].                  #
#                                                                            #
# The current version of the core CIF dictionary is obtainable from          #
# ftp://ftp.iucr.org/pub/cif_core.dic.                                       #
#                                                                            #
# Software is freely available for graphical display of the structure(s)     #
# in this CIF. For information consult the CIF software page                 #
# http://www.iucr.org/resources/cif/software.                                #
#                                                                            #
# This file may be used for bona fide research purposes within the           #
# scientific community so long as proper attribution is given to the journal # 
# article from which it was obtained.                                        #
#                                                                            #
##############################################################################
data_global
_audit_creation_method     'form.cif (version 2.0)'
_journal_data_validation_number     ?
_journal_date_recd_electronic     2012-04-24
_journal_date_accepted     2012-04-26
_journal_name_full     'Acta Crystallographica, Section E'
_journal_year     2012
_journal_volume     68
_journal_issue      6
_journal_page_first     o1612
_journal_page_last     o1612
_journal_paper_category     QO
_journal_paper_doi     10.1107/S1600536812018697
_journal_coeditor_code     BT5901
_publ_contact_author_name     'Prof. Uk Lee'
_publ_contact_author_address
;
 Department of Chemistry, Pukyong National University, 599-1 Daeyeon 3-dong
 Nam-gu, Busan 608-737, Republic of Korea
;
_publ_contact_author_email     'uklee@pknu.ac.kr'
_publ_contact_author_fax     '+82-51-629-5583'
_publ_contact_author_phone     '+82-51-629-5596'
_publ_section_title
;
2-(3-Fluorophenyl)-5-iodo-7-methyl-3-methylsulfinyl-1-benzofuran
;
loop_
    _publ_author_name
    _publ_author_address
    'Choi, Hong Dae'
;
 Department of Chemistry, Dongeui University, San 24 Kaya-dong
 Busanjin-gu, Busan 614-714, Republic of Korea
;
    'Seo, Pil Ja'
;
 Department of Chemistry, Dongeui University, San 24 Kaya-dong
 Busanjin-gu, Busan 614-714, Republic of Korea
;
    'Lee, Uk'
;
 Department of Chemistry, Pukyong National University,
 599-1 Daeyeon 3-dong
 Nam-gu, Busan 608-737, Republic of Korea
;
data_I
_chemical_name_systematic
;
2-(3-Fluorophenyl)-5-iodo-7-methyl-3-methylsulfinyl-1-benzofuran
;
_chemical_name_common     ?
_chemical_formula_moiety     'C16 H12 F I O2 S'
_chemical_formula_sum     'C16 H12 F I O2 S'
_chemical_formula_iupac     'C16 H12 F I O2 S'
_chemical_formula_weight     414.22
_chemical_melting_point     ?
_symmetry_cell_setting     monoclinic
_symmetry_space_group_name_H-M     'P 21/c'
_symmetry_space_group_name_Hall     '-P 2ybc'
loop_
    _symmetry_equiv_pos_as_xyz
    'x, y, z'
    '-x, y+1/2, -z+1/2'
    '-x, -y, -z'
    'x, -y-1/2, z-1/2'
_cell_length_a     7.81690(10)
_cell_length_b     23.9721(3)
_cell_length_c     8.05590(10)
_cell_angle_alpha     90.00
_cell_angle_beta     99.7480(10)
_cell_angle_gamma     90.00
_cell_volume     1487.78(3)
_cell_formula_units_Z     4
_cell_measurement_reflns_used     8987
_cell_measurement_theta_min     2.70
_cell_measurement_theta_max     27.51
_cell_measurement_temperature     173(2)
_exptl_crystal_description     'block'
_exptl_crystal_colour     'colourless'
_exptl_crystal_size_max     0.303
_exptl_crystal_size_mid     0.217
_exptl_crystal_size_min     0.193
_exptl_crystal_density_diffrn     1.849
_exptl_crystal_density_meas     ?
_exptl_crystal_density_method     'not measured'
_exptl_crystal_F_000     808
_exptl_absorpt_coefficient_mu     2.304
_exptl_absorpt_correction_type     multi-scan
_exptl_absorpt_process_details     '(<i>SADABS</i>; Bruker, 2009)'
_exptl_absorpt_correction_T_min     0.5704
_exptl_absorpt_correction_T_max     0.7456
_exptl_special_details
;
;
_diffrn_ambient_temperature     173(2)
_diffrn_radiation_type     MoK\a
_diffrn_radiation_wavelength     0.71073
_diffrn_radiation_source     'rotating anode'
_diffrn_radiation_monochromator     'graphite multilayer'
_diffrn_measurement_device_type     'Bruker SMART APEXII CCD'
_diffrn_measurement_method     '\f and \w scans'
_diffrn_detector_area_resol_mean     10.0
_diffrn_reflns_number     14066
_diffrn_reflns_av_R_equivalents     0.0249
_diffrn_reflns_av_sigmaI/netI     0.0206
_diffrn_reflns_theta_min     1.70
_diffrn_reflns_theta_max     27.53
_diffrn_reflns_theta_full     27.53
_diffrn_measured_fraction_theta_max     0.998
_diffrn_measured_fraction_theta_full     0.998
_diffrn_reflns_limit_h_min     -10
_diffrn_reflns_limit_h_max     8
_diffrn_reflns_limit_k_min     -31
_diffrn_reflns_limit_k_max     30
_diffrn_reflns_limit_l_min     -10
_diffrn_reflns_limit_l_max     10
_diffrn_standards_number     0
_diffrn_standards_interval_count     ?
_diffrn_standards_interval_time     ?
_diffrn_standards_decay_%     ?
_refine_special_details
;
 Refinement of F^2^ against ALL reflections.  The weighted R-factor wR and
 goodness of fit S are based on F^2^, conventional R-factors R are based
 on F, with F set to zero for negative F^2^. The threshold expression of
 F^2^ > 2sigma(F^2^) is used only for calculating R-factors(gt) etc. and is
 not relevant to the choice of reflections for refinement.  R-factors based
 on F^2^ are statistically about twice as large as those based on F, and R-
 factors based on ALL data will be even larger.
;
_reflns_number_total     3424
_reflns_number_gt     3226
_reflns_threshold_expression     I>2\s(I)
_refine_ls_structure_factor_coef     Fsqd
_refine_ls_matrix_type     full
_refine_ls_R_factor_all     0.0231
_refine_ls_R_factor_gt     0.0212
_refine_ls_wR_factor_gt     0.0515
_refine_ls_wR_factor_ref     0.0523
_refine_ls_goodness_of_fit_ref     1.095
_refine_ls_restrained_S_all     1.095
_refine_ls_number_reflns     3424
_refine_ls_number_parameters     192
_refine_ls_number_restraints     0
_refine_ls_hydrogen_treatment     constr
_refine_ls_weighting_scheme     calc
_refine_ls_weighting_details
         'calc w=1/[\s^2^(Fo^2^)+(0.0225P)^2^+1.0726P] where P=(Fo^2^+2Fc^2^)/3'
_atom_sites_solution_hydrogens     difmap
_atom_sites_solution_primary     direct
_atom_sites_solution_secondary     difmap
_refine_ls_shift/su_max     0.002
_refine_ls_shift/su_mean     0.000
_refine_diff_density_max     0.448
_refine_diff_density_min     -0.547
_refine_ls_extinction_method     none
_refine_ls_extinction_coef     ?
loop_
    _atom_type_symbol
    _atom_type_description
    _atom_type_scat_dispersion_real
    _atom_type_scat_dispersion_imag
    _atom_type_scat_source
    'C' 'C' 0.0033 0.0016
                         'International Tables Vol C Tables 4.2.6.8 and 6.1.1.4'
    'H' 'H' 0.0000 0.0000
                         'International Tables Vol C Tables 4.2.6.8 and 6.1.1.4'
    'O' 'O' 0.0106 0.0060
                         'International Tables Vol C Tables 4.2.6.8 and 6.1.1.4'
    'F' 'F' 0.0171 0.0103
                         'International Tables Vol C Tables 4.2.6.8 and 6.1.1.4'
    'S' 'S' 0.1246 0.1234
                         'International Tables Vol C Tables 4.2.6.8 and 6.1.1.4'
    'I' 'I' -0.4742 1.8119
                         'International Tables Vol C Tables 4.2.6.8 and 6.1.1.4'
_computing_data_collection     '<i>APEX2</i> (Bruker, 2009)'
_computing_cell_refinement     '<i>SAINT</i> (Bruker, 2009)'
_computing_data_reduction     '<i>SAINT</i> (Bruker, 2009)'
_computing_structure_solution     '<i>SHELXS97</i> (Sheldrick, 2008)'
_computing_structure_refinement     '<i>SHELXL97</i> (Sheldrick, 2008)'
_computing_molecular_graphics
        '<i>ORTEP-3</i> (Farrugia, 1997) and <i>DIAMOND</i> (Brandenburg, 1998)'
_computing_publication_material     '<i>SHELXL97</i> (Sheldrick, 2008)'
loop_
    _atom_site_type_symbol
    _atom_site_label
    _atom_site_fract_x
    _atom_site_fract_y
    _atom_site_fract_z
    _atom_site_U_iso_or_equiv
    _atom_site_adp_type
    _atom_site_calc_flag
    _atom_site_refinement_flags
    _atom_site_occupancy
    _atom_site_symmetry_multiplicity
    _atom_site_disorder_assembly
    _atom_site_disorder_group
    I I1 0.830625(17) 0.412987(6) 1.026115(17) 0.02457(6) Uani d . 1 2 . .
    S S1 0.70761(6) 0.66239(2) 0.72019(6) 0.02102(11) Uani d . 1 2 . .
    F F1 -0.11935(17) 0.70760(6) 0.33734(19) 0.0382(3) Uani d . 1 2 . .
    O O1 0.31305(17) 0.56234(6) 0.56108(17) 0.0187(3) Uani d . 1 2 . .
    O O2 0.88641(19) 0.64247(7) 0.7119(2) 0.0298(3) Uani d . 1 2 . .
    C C1 0.5622(3) 0.60638(8) 0.6682(2) 0.0192(4) Uani d . 1 2 . .
    C C2 0.5730(2) 0.54990(8) 0.7341(2) 0.0185(4) Uani d . 1 2 . .
    C C3 0.6967(3) 0.51834(8) 0.8398(3) 0.0212(4) Uani d . 1 2 . .
    H H3 0.8058 0.5336 0.8886 0.025 Uiso calc R 1 2 . .
    C C4 0.6524(3) 0.46397(8) 0.8699(2) 0.0204(4) Uani d . 1 2 . .
    C C5 0.4901(3) 0.44112(8) 0.8021(2) 0.0207(4) Uani d . 1 2 . .
    H H5 0.4652 0.4037 0.8283 0.025 Uiso calc R 1 2 . .
    C C6 0.3652(2) 0.47188(8) 0.6978(2) 0.0193(4) Uani d . 1 2 . .
    C C7 0.4151(2) 0.52550(8) 0.6654(2) 0.0182(4) Uani d . 1 2 . .
    C C8 0.4067(2) 0.61080(8) 0.5635(2) 0.0177(4) Uani d . 1 2 . .
    C C9 0.1873(3) 0.44943(9) 0.6296(3) 0.0272(5) Uani d . 1 2 . .
    H H9A 0.1000 0.4706 0.6774 0.041 Uiso calc R 1 2 . .
    H H9B 0.1813 0.4100 0.6603 0.041 Uiso calc R 1 2 . .
    H H9C 0.1648 0.4531 0.5067 0.041 Uiso calc R 1 2 . .
    C C10 0.3182(2) 0.65543(8) 0.4579(2) 0.0184(4) Uani d . 1 2 . .
    C C11 0.4081(3) 0.69255(9) 0.3707(3) 0.0240(4) Uani d . 1 2 . .
    H H11 0.5301 0.6890 0.3772 0.029 Uiso calc R 1 2 . .
    C C12 0.3186(3) 0.73475(10) 0.2744(3) 0.0301(5) Uani d . 1 2 . .
    H H12 0.3802 0.7600 0.2153 0.036 Uiso calc R 1 2 . .
    C C13 0.1406(3) 0.74046(10) 0.2636(3) 0.0300(5) Uani d . 1 2 . .
    H H13 0.0792 0.7698 0.2001 0.036 Uiso calc R 1 2 . .
    C C14 0.0562(3) 0.70246(9) 0.3474(3) 0.0253(4) Uani d . 1 2 . .
    C C15 0.1381(3) 0.65996(9) 0.4442(2) 0.0203(4) Uani d . 1 2 . .
    H H15 0.0743 0.6344 0.5002 0.024 Uiso calc R 1 2 . .
    C C16 0.6965(3) 0.66712(10) 0.9404(3) 0.0308(5) Uani d . 1 2 . .
    H H16A 0.7382 0.6322 0.9964 0.046 Uiso calc R 1 2 . .
    H H16B 0.5760 0.6736 0.9545 0.046 Uiso calc R 1 2 . .
    H H16C 0.7691 0.6981 0.9905 0.046 Uiso calc R 1 2 . .
loop_
    _atom_site_aniso_label
    _atom_site_aniso_U_11
    _atom_site_aniso_U_22
    _atom_site_aniso_U_33
    _atom_site_aniso_U_12
    _atom_site_aniso_U_13
    _atom_site_aniso_U_23
    I1 0.02277(8) 0.02225(8) 0.02801(8) 0.00522(5) 0.00230(6) 0.00455(5)
    S1 0.0205(2) 0.0182(2) 0.0234(2) -0.00496(18) 0.00100(19) 0.00187(18)
    F1 0.0224(7) 0.0458(9) 0.0453(8) 0.0121(6) 0.0022(6) 0.0103(7)
    O1 0.0175(6) 0.0161(7) 0.0213(6) -0.0019(5) 0.0002(5) 0.0015(5)
    O2 0.0183(7) 0.0381(9) 0.0330(8) -0.0056(6) 0.0044(6) -0.0003(7)
    C1 0.0189(9) 0.0177(9) 0.0211(9) -0.0020(7) 0.0033(7) 0.0010(7)
    C2 0.0185(9) 0.0158(9) 0.0215(9) -0.0006(7) 0.0045(7) -0.0007(7)
    C3 0.0166(9) 0.0213(10) 0.0250(10) -0.0002(7) 0.0018(8) -0.0002(8)
    C4 0.0210(9) 0.0201(10) 0.0201(9) 0.0040(7) 0.0033(8) 0.0024(7)
    C5 0.0224(10) 0.0163(10) 0.0246(10) -0.0008(7) 0.0071(8) 0.0002(7)
    C6 0.0191(9) 0.0180(10) 0.0211(9) -0.0021(7) 0.0040(7) -0.0020(7)
    C7 0.0169(9) 0.0185(10) 0.0191(9) 0.0004(7) 0.0032(7) 0.0007(7)
    C8 0.0177(9) 0.0168(9) 0.0193(9) -0.0019(7) 0.0050(7) 0.0000(7)
    C9 0.0212(10) 0.0232(11) 0.0353(11) -0.0064(8) -0.0002(9) 0.0009(9)
    C10 0.0203(9) 0.0169(9) 0.0173(9) -0.0003(7) 0.0012(7) -0.0003(7)
    C11 0.0222(10) 0.0252(11) 0.0249(10) -0.0013(8) 0.0050(8) 0.0026(8)
    C12 0.0346(12) 0.0257(11) 0.0305(11) -0.0036(9) 0.0070(9) 0.0091(9)
    C13 0.0361(12) 0.0248(11) 0.0274(10) 0.0060(9) 0.0004(9) 0.0068(9)
    C14 0.0213(10) 0.0283(11) 0.0251(10) 0.0064(8) 0.0010(8) -0.0002(8)
    C15 0.0210(9) 0.0198(10) 0.0200(9) -0.0009(7) 0.0030(7) -0.0011(7)
    C16 0.0372(12) 0.0309(12) 0.0245(10) -0.0044(10) 0.0063(9) -0.0049(9)
_geom_special_details
;
 All esds (except the esd in the dihedral angle between two l.s. planes)
 are estimated using the full covariance matrix.  The cell esds are taken
 into account individually in the estimation of esds in distances, angles
 and torsion angles; correlations between esds in cell parameters are only
 used when they are defined by crystal symmetry.  An approximate (isotropic)
 treatment of cell esds is used for estimating esds involving l.s. planes.
;
loop_
    _geom_bond_atom_site_label_1
    _geom_bond_atom_site_label_2
    _geom_bond_site_symmetry_2
    _geom_bond_distance
    _geom_bond_publ_flag
    I1 C4 . 2.1034(19) ?
    I1 O2 3_767 3.0876(16) ?
    S1 O2 . 1.4891(16) ?
    S1 C1 . 1.763(2) ?
    S1 C16 . 1.795(2) ?
    F1 C14 . 1.366(2) ?
    O1 C8 . 1.371(2) ?
    O1 C7 . 1.376(2) ?
    C1 C8 . 1.361(3) ?
    C1 C2 . 1.451(3) ?
    C2 C7 . 1.393(3) ?
    C2 C3 . 1.397(3) ?
    C3 C4 . 1.380(3) ?
    C3 H3 . 0.9500 ?
    C4 C5 . 1.405(3) ?
    C5 C6 . 1.388(3) ?
    C5 H5 . 0.9500 ?
    C6 C7 . 1.381(3) ?
    C6 C9 . 1.505(3) ?
    C8 C10 . 1.466(3) ?
    C9 H9A . 0.9800 ?
    C9 H9B . 0.9800 ?
    C9 H9C . 0.9800 ?
    C10 C11 . 1.395(3) ?
    C10 C15 . 1.398(3) ?
    C11 C12 . 1.390(3) ?
    C11 H11 . 0.9500 ?
    C12 C13 . 1.386(3) ?
    C12 H12 . 0.9500 ?
    C13 C14 . 1.368(3) ?
    C13 H13 . 0.9500 ?
    C14 C15 . 1.374(3) ?
    C15 H15 . 0.9500 ?
    C16 H16A . 0.9800 ?
    C16 H16B . 0.9800 ?
    C16 H16C . 0.9800 ?
loop_
    _geom_angle_atom_site_label_1
    _geom_angle_atom_site_label_2
    _geom_angle_atom_site_label_3
    _geom_angle_site_symmetry_1
    _geom_angle_site_symmetry_3
    _geom_angle
    _geom_angle_publ_flag
    C4 I1 O2 . 3_767 169.86(6) ?
    O2 S1 C1 . . 108.51(9) ?
    O2 S1 C16 . . 105.52(10) ?
    C1 S1 C16 . . 98.38(10) ?
    C8 O1 C7 . . 106.39(14) ?
    C8 C1 C2 . . 106.86(17) ?
    C8 C1 S1 . . 124.05(15) ?
    C2 C1 S1 . . 128.91(14) ?
    C7 C2 C3 . . 119.33(18) ?
    C7 C2 C1 . . 104.67(16) ?
    C3 C2 C1 . . 136.00(18) ?
    C4 C3 C2 . . 116.76(18) ?
    C4 C3 H3 . . 121.6 ?
    C2 C3 H3 . . 121.6 ?
    C3 C4 C5 . . 122.44(18) ?
    C3 C4 I1 . . 119.57(14) ?
    C5 C4 I1 . . 117.98(15) ?
    C6 C5 C4 . . 121.68(19) ?
    C6 C5 H5 . . 119.2 ?
    C4 C5 H5 . . 119.2 ?
    C7 C6 C5 . . 114.62(18) ?
    C7 C6 C9 . . 122.47(18) ?
    C5 C6 C9 . . 122.89(19) ?
    O1 C7 C6 . . 124.02(17) ?
    O1 C7 C2 . . 110.87(17) ?
    C6 C7 C2 . . 125.11(18) ?
    C1 C8 O1 . . 111.17(17) ?
    C1 C8 C10 . . 134.49(18) ?
    O1 C8 C10 . . 114.33(16) ?
    C6 C9 H9A . . 109.5 ?
    C6 C9 H9B . . 109.5 ?
    H9A C9 H9B . . 109.5 ?
    C6 C9 H9C . . 109.5 ?
    H9A C9 H9C . . 109.5 ?
    H9B C9 H9C . . 109.5 ?
    C11 C10 C15 . . 119.85(18) ?
    C11 C10 C8 . . 121.95(18) ?
    C15 C10 C8 . . 118.20(17) ?
    C12 C11 C10 . . 119.7(2) ?
    C12 C11 H11 . . 120.1 ?
    C10 C11 H11 . . 120.1 ?
    C13 C12 C11 . . 120.8(2) ?
    C13 C12 H12 . . 119.6 ?
    C11 C12 H12 . . 119.6 ?
    C14 C13 C12 . . 117.8(2) ?
    C14 C13 H13 . . 121.1 ?
    C12 C13 H13 . . 121.1 ?
    F1 C14 C13 . . 118.30(19) ?
    F1 C14 C15 . . 117.87(19) ?
    C13 C14 C15 . . 123.8(2) ?
    C14 C15 C10 . . 117.96(19) ?
    C14 C15 H15 . . 121.0 ?
    C10 C15 H15 . . 121.0 ?
    S1 C16 H16A . . 109.5 ?
    S1 C16 H16B . . 109.5 ?
    H16A C16 H16B . . 109.5 ?
    S1 C16 H16C . . 109.5 ?
    H16A C16 H16C . . 109.5 ?
    H16B C16 H16C . . 109.5 ?
loop_
    _geom_torsion_atom_site_label_1
    _geom_torsion_atom_site_label_2
    _geom_torsion_atom_site_label_3
    _geom_torsion_atom_site_label_4
    _geom_torsion_site_symmetry_1
    _geom_torsion_site_symmetry_2
    _geom_torsion_site_symmetry_3
    _geom_torsion_site_symmetry_4
    _geom_torsion
    _geom_torsion_publ_flag
    O2 S1 C1 C8 . . . . -136.08(17) ?
    C16 S1 C1 C8 . . . . 114.37(19) ?
    O2 S1 C1 C2 . . . . 49.5(2) ?
    C16 S1 C1 C2 . . . . -60.0(2) ?
    C8 C1 C2 C7 . . . . -2.2(2) ?
    S1 C1 C2 C7 . . . . 172.98(16) ?
    C8 C1 C2 C3 . . . . 177.3(2) ?
    S1 C1 C2 C3 . . . . -7.6(4) ?
    C7 C2 C3 C4 . . . . -0.2(3) ?
    C1 C2 C3 C4 . . . . -179.6(2) ?
    C2 C3 C4 C5 . . . . -1.5(3) ?
    C2 C3 C4 I1 . . . . 179.60(14) ?
    O2 I1 C4 C3 3_767 . . . 31.2(5) ?
    O2 I1 C4 C5 3_767 . . . -147.7(3) ?
    C3 C4 C5 C6 . . . . 1.1(3) ?
    I1 C4 C5 C6 . . . . -179.97(15) ?
    C4 C5 C6 C7 . . . . 1.0(3) ?
    C4 C5 C6 C9 . . . . -177.2(2) ?
    C8 O1 C7 C6 . . . . 179.23(18) ?
    C8 O1 C7 C2 . . . . -0.1(2) ?
    C5 C6 C7 O1 . . . . 177.90(18) ?
    C9 C6 C7 O1 . . . . -3.9(3) ?
    C5 C6 C7 C2 . . . . -2.8(3) ?
    C9 C6 C7 C2 . . . . 175.3(2) ?
    C3 C2 C7 O1 . . . . -178.14(17) ?
    C1 C2 C7 O1 . . . . 1.4(2) ?
    C3 C2 C7 C6 . . . . 2.5(3) ?
    C1 C2 C7 C6 . . . . -177.92(19) ?
    C2 C1 C8 O1 . . . . 2.2(2) ?
    S1 C1 C8 O1 . . . . -173.22(14) ?
    C2 C1 C8 C10 . . . . -179.2(2) ?
    S1 C1 C8 C10 . . . . 5.3(3) ?
    C7 O1 C8 C1 . . . . -1.4(2) ?
    C7 O1 C8 C10 . . . . 179.76(16) ?
    C1 C8 C10 C11 . . . . 37.1(3) ?
    O1 C8 C10 C11 . . . . -144.37(18) ?
    C1 C8 C10 C15 . . . . -143.5(2) ?
    O1 C8 C10 C15 . . . . 35.0(2) ?
    C15 C10 C11 C12 . . . . 1.7(3) ?
    C8 C10 C11 C12 . . . . -178.94(19) ?
    C10 C11 C12 C13 . . . . -0.1(3) ?
    C11 C12 C13 C14 . . . . -1.5(3) ?
    C12 C13 C14 F1 . . . . -179.9(2) ?
    C12 C13 C14 C15 . . . . 1.5(3) ?
    F1 C14 C15 C10 . . . . -178.52(18) ?
    C13 C14 C15 C10 . . . . 0.1(3) ?
    C11 C10 C15 C14 . . . . -1.7(3) ?
    C8 C10 C15 C14 . . . . 178.90(18) ?
loop_
    _geom_hbond_atom_site_label_D
    _geom_hbond_atom_site_label_H
    _geom_hbond_atom_site_label_A
    _geom_hbond_site_symmetry_A
    _geom_hbond_distance_DH
    _geom_hbond_distance_HA
    _geom_hbond_distance_DA
    _geom_hbond_angle_DHA
    C15 H15 O2 1_455 0.95 2.44 3.183(3) 135.0
_iucr_refine_instructions_details
;
TITL 1163 IN P2(1)/C
CELL  0.71073  7.81690 23.97210  8.05590 90.00000 99.74800 90.00000
ZERR 4  0.00010  0.00030  0.00010  0.00000  0.00100  0.00000
LATT 1
SYMM -X, Y+ 0.50000, -Z+ 0.50000
SFAC C H O F S I
UNIT 64 48 8 4 4 4
TEMP -100
PLAN 30
FMAP 2
L.S. 15
ACTA
EQIV $1 2-X, 1-Y, 2-Z
EQIV $2 -1+X, Y, Z
HTAB C15 O2_$2
MPLA 9 C1 C2 C3 C4 C5 C6 C7 O1 C8
MPLA 6 C10 C11 C12 C13 C14 C15
CONF
BOND $H
BIND I1 O2_$1
WGHT    0.022500    1.072600
FVAR       0.11856
I1    6    0.830625    0.412987    1.026115    11.00000    0.02277    0.02225 =
         0.02801    0.00455    0.00230    0.00522
S1    5    0.707614    0.662389    0.720186    11.00000    0.02054    0.01818 =
         0.02340    0.00187    0.00100   -0.00496
F1    4   -0.119354    0.707596    0.337335    11.00000    0.02245    0.04579 =
         0.04528    0.01030    0.00221    0.01210
O1    3    0.313054    0.562339    0.561083    11.00000    0.01755    0.01606 =
         0.02126    0.00150    0.00016   -0.00195
O2    3    0.886410    0.642470    0.711909    11.00000    0.01826    0.03812 =
         0.03304   -0.00031    0.00435   -0.00556
C1    1    0.562185    0.606377    0.668198    11.00000    0.01891    0.01767 =
         0.02106    0.00101    0.00332   -0.00196
C2    1    0.573038    0.549896    0.734079    11.00000    0.01846    0.01582 =
         0.02154   -0.00069    0.00447   -0.00063
C3    1    0.696667    0.518342    0.839792    11.00000    0.01662    0.02130 =
         0.02501   -0.00025    0.00176   -0.00018
AFIX  43
H3    2    0.805847    0.533568    0.888582    11.00000   -1.20000
AFIX   0
C4    1    0.652432    0.463968    0.869880    11.00000    0.02099    0.02012 =
         0.02011    0.00243    0.00326    0.00399
C5    1    0.490097    0.441124    0.802071    11.00000    0.02235    0.01633 =
         0.02460    0.00024    0.00707   -0.00077
AFIX  43
H5    2    0.465238    0.403667    0.828280    11.00000   -1.20000
AFIX   0
C6    1    0.365155    0.471878    0.697797    11.00000    0.01912    0.01801 =
         0.02109   -0.00199    0.00401   -0.00209
C7    1    0.415084    0.525504    0.665360    11.00000    0.01688    0.01850 =
         0.01914    0.00069    0.00316    0.00044
C8    1    0.406673    0.610804    0.563504    11.00000    0.01774    0.01676 =
         0.01934   -0.00002    0.00500   -0.00191
C9    1    0.187291    0.449426    0.629586    11.00000    0.02125    0.02321 =
         0.03534    0.00094   -0.00016   -0.00642
AFIX 137
H9A   2    0.099964    0.470573    0.677403    11.00000   -1.50000
H9B   2    0.181297    0.410004    0.660294    11.00000   -1.50000
H9C   2    0.164820    0.453084    0.506653    11.00000   -1.50000
AFIX   0
C10   1    0.318187    0.655434    0.457875    11.00000    0.02031    0.01689 =
         0.01728   -0.00034    0.00117   -0.00034
C11   1    0.408146    0.692552    0.370744    11.00000    0.02218    0.02517 =
         0.02493    0.00260    0.00501   -0.00126
AFIX  43
H11   2    0.530140    0.688998    0.377231    11.00000   -1.20000
AFIX   0
C12   1    0.318603    0.734753    0.274410    11.00000    0.03459    0.02567 =
         0.03051    0.00912    0.00695   -0.00365
AFIX  43
H12   2    0.380159    0.759999    0.215258    11.00000   -1.20000
AFIX   0
C13   1    0.140564    0.740462    0.263570    11.00000    0.03614    0.02485 =
         0.02739    0.00677    0.00041    0.00598
AFIX  43
H13   2    0.079223    0.769782    0.200075    11.00000   -1.20000
AFIX   0
C14   1    0.056159    0.702457    0.347381    11.00000    0.02133    0.02834 =
         0.02515   -0.00020    0.00097    0.00639
C15   1    0.138078    0.659964    0.444211    11.00000    0.02100    0.01981 =
         0.01996   -0.00108    0.00303   -0.00090
AFIX  43
H15   2    0.074272    0.634440    0.500171    11.00000   -1.20000
AFIX   0
C16   1    0.696466    0.667123    0.940412    11.00000    0.03721    0.03094 =
         0.02450   -0.00491    0.00629   -0.00437
AFIX 137
H16A  2    0.738179    0.632218    0.996447    11.00000   -1.50000
H16B  2    0.575985    0.673610    0.954539    11.00000   -1.50000
H16C  2    0.769146    0.698126    0.990515    11.00000   -1.50000
HKLF 4
REM  1163 IN P2(1)/C
REM R1 =  0.0212 for   3226 Fo > 4sig(Fo)  and  0.0231 for all   3424 data
REM    192 parameters refined using      0 restraints
END
WGHT      0.0225      1.0687
REM Highest difference peak  0.448,  deepest hole -0.547,  1-sigma level  0.084
Q1    1   0.8111  0.3755  1.0216  11.00000  0.05    0.45
Q2    1   0.8160  0.4129  0.9195  11.00000  0.05    0.43
Q3    1   0.6445  0.6268  0.6959  11.00000  0.05    0.40
Q4    1   0.5857  0.5788  0.7057  11.00000  0.05    0.38
Q5    1   0.8622  0.4123  1.1318  11.00000  0.05    0.38
Q6    1   0.8287  0.4503  1.0216  11.00000  0.05    0.38
Q7    1   0.4876  0.5389  0.7176  11.00000  0.05    0.30
Q8    1   0.7064  0.6621  0.8315  11.00000  0.05    0.29
Q9    1   0.6944  0.7004  0.6915  11.00000  0.05    0.29
Q10   1   0.7868  0.6428  0.7192  11.00000  0.05    0.29
Q11   1   0.7250  0.4117  1.0531  11.00000  0.05    0.29
Q12   1   0.3501  0.7043  0.2938  11.00000  0.05    0.28
Q13   1   0.5800  0.4509  0.8056  11.00000  0.05    0.26
Q14   1   0.3654  0.6330  0.4942  11.00000  0.05    0.26
Q15   1   0.2325  0.6594  0.4511  11.00000  0.05    0.26
Q16   1   0.9961  0.6673  0.8049  11.00000  0.05    0.26
Q17   1   0.9116  0.5737  1.0205  11.00000  0.05    0.25
Q18   1   0.0517  0.7828  0.4453  11.00000  0.05    0.25
Q19   1   0.8154  0.5706  1.0214  11.00000  0.05    0.25
Q20   1   0.4596  0.6162  0.6605  11.00000  0.05    0.24
Q21   1   0.4358  0.4521  0.7202  11.00000  0.05    0.24
Q22   1   1.0100  0.6021  0.6779  11.00000  0.05    0.24
Q23   1   0.6144  0.5417  0.8096  11.00000  0.05    0.23
Q24   1   0.3714  0.5026  0.7001  11.00000  0.05    0.23
Q25   1   0.3539  0.5882  0.5753  11.00000  0.05    0.23
Q26   1   0.5169  0.6081  0.5804  11.00000  0.05    0.23
Q27   1   0.9369  0.4121  0.9897  11.00000  0.05    0.22
Q28   1   0.1047  0.6944  0.4192  11.00000  0.05    0.22
Q29   1   0.2223  0.7268  0.2473  11.00000  0.05    0.22
Q30   1   0.1066  0.7076  0.2893  11.00000  0.05    0.22
;
