# Supplementary material for: 2-(3-Fluoro­phen­yl)-5-iodo-7-methyl-3-methyl­sulfinyl-1-benzofuran
Source: Acta Crystallogr Sect E Struct Rep Online. 2012 May 5;68(Pt 6):o1612. doi: 10.1107/S1600536812018697 (PMC3379219; doi:10.1107/S1600536812018697)
Supplement: Supplementary file 2 [file e-68-o1612-Isup2.hkl]

# 
# h,k,l, Fc-squared, Fo-squared, sigma(Fo-squared) and status flag 
# 
data_I
_shelx_title ' 1163 IN P2(1)/C' 
_shelx_refln_list_code          4 
_shelx_F_calc_maximum      285.00 
_exptl_crystal_F_000       808.00 
_reflns_d_resolution_high  0.7690 
 
loop_ 
 _symmetry_equiv_pos_as_xyz 
 'x, y, z' 
 '-x, y+1/2, -z+1/2' 
 '-x, -y, -z' 
 'x, -y-1/2, z-1/2' 
 
_cell_length_a     7.8169 
_cell_length_b    23.9721 
_cell_length_c     8.0559 
_cell_angle_alpha  90.000 
_cell_angle_beta   99.748 
_cell_angle_gamma  90.000 
 
_shelx_F_squared_multiplier     1.000 
 
loop_ 
 _refln_index_h 
 _refln_index_k 
 _refln_index_l 
 _refln_F_squared_calc 
 _refln_F_squared_meas 
 _refln_F_squared_sigma 
 _refln_observed_status 
   1   0   0       16.18       36.36      1.85 o 
   2   0   0    23500.55    21744.23    685.34 o 
   3   0   0    13398.11    13241.67    163.06 o 
   4   0   0    15617.30    17162.22    211.67 o 
   5   0   0        9.64       21.38      4.31 o 
   6   0   0    10767.24    10961.01    155.23 o 
   7   0   0     6227.76     6103.02    198.82 o 
   8   0   0     4158.38     4065.41    146.54 o 
   9   0   0     2855.33     2733.75    113.11 o 
  10   0   0       60.30       73.98     22.05 o 
   1   1   0     4723.47     4958.25     39.62 o 
   2   1   0     3175.50     3283.80     30.06 o 
   3   1   0      595.91      630.31      8.26 o 
   4   1   0     4970.99     4973.83     49.07 o 
   5   1   0     3753.35     3971.42     42.99 o 
   6   1   0     2063.53     2225.20     27.74 o 
   7   1   0     2156.54     2097.02     34.95 o 
   8   1   0      766.78      745.67     43.63 o 
   9   1   0        0.03       13.30      9.72 o 
  10   1   0      204.54      176.10     20.33 o 
   0   2   0     7595.91     7569.93    143.10 o 
   1   2   0     4028.47     4263.89     38.30 o 
   2   2   0      902.23      890.37      9.56 o 
   3   2   0     3928.20     4023.09     37.48 o 
   4   2   0      205.48      203.06      4.88 o 
   5   2   0     4434.29     4646.44     49.34 o 
   6   2   0     2866.17     3004.40     35.15 o 
   7   2   0        6.03        9.02      4.77 o 
   8   2   0      640.83      600.03     23.48 o 
   9   2   0      503.44      558.91     31.43 o 
   1   3   0    16333.68    14893.88    278.48 o 
   2   3   0    17165.75    17107.08    157.11 o 
   3   3   0      670.18      843.23     10.13 o 
   4   3   0     8884.76     8528.97     80.47 o 
   5   3   0    11727.93    11947.41    111.86 o 
   6   3   0      102.26      109.28      4.86 o 
   7   3   0     4072.65     4119.58     55.19 o 
   8   3   0     2514.30     2583.80     58.86 o 
   9   3   0       65.87       63.69     13.83 o 
   0   4   0    11043.81    11255.82    298.06 o 
   1   4   0     2300.34     2442.46     25.72 o 
   2   4   0     3469.68     3519.11     34.62 o 
   3   4   0     8593.75     9150.87     91.36 o 
   4   4   0      129.26      116.57      4.21 o 
   5   4   0      439.10      485.57      9.84 o 
   6   4   0     1799.33     1801.88     28.02 o 
   7   4   0     1328.84     1345.62     29.71 o 
   8   4   0      797.92      846.73     40.19 o 
   9   4   0      991.51      987.44     59.75 o 
   1   5   0    16304.82    15623.31    368.60 o 
   2   5   0      538.90      604.49      7.64 o 
   3   5   0      924.61      984.69     13.76 o 
   4   5   0      460.34      519.03      9.25 o 
   5   5   0     1592.02     1662.50     22.33 o 
   6   5   0     1275.47     1253.08     22.91 o 
   7   5   0      970.76     1037.69     23.71 o 
   8   5   0     1002.47     1046.22     32.64 o 
   9   5   0      119.00       91.17     12.04 o 
   0   6   0    10855.45    11181.13    297.35 o 
   1   6   0     6418.88     6444.47     82.39 o 
   2   6   0      869.09      829.45     10.49 o 
   3   6   0    36684.68    34964.27    683.24 o 
   4   6   0     2771.44     2635.46     30.71 o 
   5   6   0     9468.71     9535.83     98.17 o 
   6   6   0     8794.66     8755.87    127.09 o 
   7   6   0       39.76       58.16      6.16 o 
   8   6   0     1153.69     1135.14     28.28 o 
   9   6   0     1746.38     1825.07     49.35 o 
   1   7   0    27915.29    26011.57    908.98 o 
   2   7   0     6568.68     6648.20     68.30 o 
   3   7   0     1427.53     1504.54     17.07 o 
   4   7   0     2753.82     2741.05     31.80 o 
   5   7   0     3894.84     3925.63     44.56 o 
   6   7   0      158.80      184.03      7.71 o 
   7   7   0     2567.63     2494.98     42.35 o 
   8   7   0     1872.82     1915.79     40.33 o 
   9   7   0      294.93      304.27     19.09 o 
   0   8   0    12609.60    12982.29    346.43 o 
   1   8   0       42.44       62.74      4.24 o 
   2   8   0      929.23      910.21     12.52 o 
   3   8   0     1759.11     1759.88     20.69 o 
   4   8   0       20.50       27.95      2.55 o 
   5   8   0       32.90       23.87      3.18 o 
   6   8   0     1716.85     1671.35     33.50 o 
   7   8   0      161.93      204.18     10.24 o 
   8   8   0      362.29      409.67     17.68 o 
   9   8   0      586.38      692.89     28.27 o 
   1   9   0    20162.22    19431.42    376.81 o 
   2   9   0    13161.60    13296.84    152.85 o 
   3   9   0      141.31      159.95      4.00 o 
   4   9   0     7136.17     6974.52     72.72 o 
   5   9   0     4536.55     4534.78     57.49 o 
   6   9   0      168.36      181.29      9.08 o 
   7   9   0     3918.82     3816.93     59.19 o 
   8   9   0     2853.23     2836.84     57.70 o 
   9   9   0      200.22      187.97     22.09 o 
   0  10   0      388.36      335.05     17.78 o 
   1  10   0     3730.45     3738.77     49.72 o 
   2  10   0      102.41      152.97      6.74 o 
   3  10   0    11030.80    10651.10    100.02 o 
   4  10   0     1232.31     1278.35     17.73 o 
   5  10   0     6764.14     6581.52     79.91 o 
   6  10   0      632.18      635.15     18.03 o 
   7  10   0       16.42       19.03      4.89 o 
   8  10   0      449.29      445.74     16.76 o 
   9  10   0      979.13     1040.58     35.90 o 
   1  11   0     1452.05     1636.84     23.91 o 
   2  11   0     4259.62     4125.17     51.02 o 
   3  11   0       63.34       54.10      2.72 o 
   4  11   0      530.94      481.43     10.80 o 
   5  11   0     3797.87     3734.42     49.16 o 
   6  11   0      149.56      161.23      8.95 o 
   7  11   0      422.08      437.57     16.35 o 
   8  11   0       26.53       23.73      5.90 o 
   9  11   0      381.74      445.99     22.96 o 
   0  12   0    15619.31    15053.05    404.76 o 
   1  12   0     3214.54     3584.86     54.13 o 
   2  12   0    14411.32    14492.95    184.20 o 
   3  12   0     6890.19     6821.75     69.79 o 
   4  12   0      268.76      276.04      7.60 o 
   5  12   0      128.25      134.66      8.51 o 
   6  12   0     8910.67     8736.32    117.38 o 
   7  12   0     2891.89     2924.95     49.28 o 
   8  12   0     1710.18     1767.01     36.22 o 
   9  12   0     2740.82     2652.85     62.86 o 
   1  13   0     5126.95     5124.13     75.36 o 
   2  13   0    16904.04    16850.34    213.35 o 
   3  13   0     1295.20     1280.46     18.39 o 
   4  13   0    14442.87    14152.63    182.69 o 
   5  13   0     3790.57     3762.33     56.18 o 
   6  13   0      256.37      256.44     15.68 o 
   7  13   0      510.78      505.44     16.57 o 
   8  13   0      477.98      484.52     19.69 o 
   9  13   0        4.02        3.33      6.76 o 
   0  14   0       32.12       39.84      7.82 o 
   1  14   0     3978.92     4270.66     64.35 o 
   2  14   0      103.99      150.47      7.58 o 
   3  14   0     1242.88     1164.75     18.48 o 
   4  14   0       54.29       70.93      4.75 o 
   5  14   0      796.24      779.10     18.63 o 
   6  14   0      338.41      372.14     14.71 o 
   7  14   0       11.60       18.40      7.08 o 
   8  14   0       60.16       46.79      9.43 o 
   1  15   0     5260.30     5070.99     75.56 o 
   2  15   0     8264.31     8153.41    119.89 o 
   3  15   0        0.04        5.46      1.85 o 
   4  15   0    11568.26    11065.22    128.50 o 
   5  15   0     2941.83     2976.51     47.24 o 
   6  15   0      288.54      293.57     12.13 o 
   7  15   0     4252.76     4157.19    101.96 o 
   8  15   0     1102.69     1194.06     74.01 o 
   0  16   0    15918.08    15802.82    429.66 o 
   1  16   0     1768.42     1825.30     35.32 o 
   2  16   0     5360.55     5356.37     81.61 o 
   3  16   0     2720.89     2706.07     37.59 o 
   4  16   0     1471.86     1426.52     33.74 o 
   5  16   0      391.48      365.28     12.55 o 
   6  16   0     2671.48     2628.19     51.06 o 
   7  16   0      767.65      799.85     26.18 o 
   8  16   0      777.88      720.79     28.53 o 
   1  17   0     1608.17     1601.65     33.14 o 
   2  17   0       32.73       44.13      5.23 o 
   3  17   0        3.40        4.74      2.48 o 
   4  17   0       47.79       41.22      4.97 o 
   5  17   0       99.08      113.17      7.67 o 
   6  17   0      496.69      507.56     18.78 o 
   7  17   0      107.14      105.23     12.09 o 
   8  17   0      739.46      768.08     50.34 o 
   0  18   0     3926.05     3810.03    120.93 o 
   1  18   0     4699.10     4690.45     83.47 o 
   2  18   0      565.95      586.51     18.38 o 
   3  18   0     8055.55     8062.00    161.20 o 
   4  18   0     3617.30     3675.72     83.03 o 
   5  18   0     3408.32     3294.81     67.87 o 
   6  18   0     2445.05     2453.44     49.63 o 
   7  18   0       11.86       20.27      7.52 o 
   8  18   0       27.10       21.84      8.50 o 
   1  19   0     6108.74     6160.39    107.46 o 
   2  19   0     1907.56     1950.35     34.83 o 
   3  19   0      323.53      312.69     11.51 o 
   4  19   0     1688.15     1657.56     34.85 o 
   5  19   0     1369.57     1383.49     48.15 o 
   6  19   0       45.71       48.86     13.36 o 
   7  19   0     2759.30     2777.03     65.18 o 
   0  20   0      348.07      362.08     25.61 o 
   2  20   0       84.65      105.21      5.52 o 
   3  20   0      318.09      314.89     11.75 o 
   4  20   0       34.51       49.85      7.31 o 
   5  20   0       32.05       29.27      6.39 o 
   6  20   0       74.63       82.68     12.11 o 
   7  20   0        1.45       12.11      9.22 o 
   1  21   0     5037.06     5023.82    109.86 o 
   2  21   0     3305.32     3408.04     56.26 o 
   3  21   0       91.32       96.85     10.25 o 
   4  21   0     3310.45     3308.03     67.42 o 
   5  21   0     1483.90     1468.67     62.10 o 
   6  21   0      149.95      147.06     13.90 o 
   7  21   0     1413.45     1432.10     66.37 o 
   0  22   0      293.37      329.36     25.61 o 
   1  22   0     1980.17     2027.36     31.70 o 
   2  22   0      317.13      351.55     12.22 o 
   3  22   0     7149.11     6918.89    121.88 o 
   4  22   0      474.43      535.95     20.64 o 
   5  22   0     3090.21     3030.68     80.52 o 
   6  22   0     1829.46     1758.33     47.95 o 
   7  22   0       71.65       75.10     14.16 o 
   1  23   0      162.60      222.43      6.65 o 
   2  23   0      267.15      274.73     12.62 o 
   3  23   0      872.22      888.66     27.54 o 
   4  23   0      502.05      523.42     20.52 o 
   5  23   0        7.54       16.11      8.37 o 
   6  23   0       27.04       29.65     13.52 o 
   0  24   0     3334.53     3479.70     80.47 o 
   1  24   0     2399.18     2427.25     41.97 o 
   2  24   0     2057.38     2120.24     46.70 o 
   3  24   0     2527.91     2457.69     53.53 o 
   4  24   0      462.22      500.21     26.63 o 
   5  24   0      152.76      148.74     17.09 o 
   6  24   0     1832.33     1964.76    118.09 o 
   1  25   0      591.73      711.74     17.64 o 
   2  25   0     4271.31     4382.74     82.48 o 
   3  25   0       42.36       53.52     13.52 o 
   4  25   0     2477.92     2421.70     79.67 o 
   5  25   0     1049.14     1146.22     44.66 o 
   0  26   0       32.26       37.31      8.51 o 
   1  26   0        9.80       30.38      5.13 o 
   2  26   0        1.08       24.23      6.19 o 
   3  26   0      150.30      161.87     16.07 o 
   4  26   0       98.09      113.05     23.83 o 
   5  26   0        0.81       17.91      9.80 o 
   1  27   0     1335.30     1427.86     33.88 o 
   2  27   0     2142.26     2190.68     62.58 o 
   3  27   0      278.29      282.68     21.27 o 
   4  27   0     1249.84     1288.90     47.70 o 
   5  27   0     1703.08     1739.56     59.15 o 
   0  28   0     6015.91     5925.61    174.28 o 
   1  28   0      356.61      400.76     22.99 o 
   2  28   0     2055.18     2217.61    130.89 o 
   3  28   0     1270.45     1265.75     46.36 o 
   4  28   0       23.50       30.29     10.81 o 
   1  29   0        0.64        8.22      7.28 o 
   2  29   0      260.29      313.48     22.28 o 
   3  29   0      101.03      128.81     27.39 o 
   0  30   0      422.82      471.63     33.43 o 
   1  30   0      436.91      506.09     53.71 o 
   2  30   0       67.44       73.65     13.47 o 
   1  31   0     1572.84     1655.33     72.56 o 
 -10   1   1       38.48       28.81     12.04 o 
  -9   1   1     2973.14     3051.92     85.00 o 
  -8   1   1      626.17      680.93     20.90 o 
  -7   1   1       69.03       93.16      8.02 o 
  -6   1   1     3306.08     3357.10     38.23 o 
  -5   1   1     5520.40     5531.22     57.28 o 
  -4   1   1      452.51      550.21     11.64 o 
  -3   1   1    18324.88    18384.58    183.26 o 
  -2   1   1    13524.02    13872.83    138.08 o 
  -1   1   1    10620.64    11244.86    182.08 o 
   0   1   1     6294.29     6596.49     59.06 o 
   1   1   1     4559.25     4651.14     37.94 o 
   2   1   1     1441.10     1463.74     16.17 o 
   3   1   1    14099.94    14143.39    123.55 o 
   4   1   1     4906.32     4826.10     47.89 o 
   5   1   1      629.61      649.23     16.99 o 
   6   1   1    12862.87    12932.42    128.49 o 
   7   1   1      346.15      385.80     14.11 o 
   8   1   1      623.18      664.47     32.92 o 
   9   1   1     1310.05     1231.24     96.74 o 
 -10   2   1     1078.59     1033.97     44.51 o 
  -9   2   1       50.79       60.64     10.25 o 
  -8   2   1      224.67      250.80     12.93 o 
  -7   2   1    10041.91    10238.56    121.11 o 
  -6   2   1       76.62       81.01      4.36 o 
  -5   2   1     9219.18     9040.29     85.89 o 
  -4   2   1    15579.92    16019.37    157.12 o 
  -3   2   1        3.43       22.87      4.68 o 
  -2   2   1    15900.91    16234.67    161.18 o 
  -1   2   1     6174.40     6490.07     74.35 o 
   0   2   1     5899.43     6107.54     59.76 o 
   1   2   1    11955.37    12161.04    110.07 o 
   2   2   1    45065.71    38559.87    358.58 o 
   3   2   1      457.37      492.20      6.86 o 
   4   2   1    14661.58    15000.30    138.04 o 
   5   2   1     3812.47     3778.68     41.80 o 
   6   2   1      275.25      248.24      7.41 o 
   7   2   1      412.96      394.90     14.44 o 
   8   2   1     3197.70     3159.42    164.32 o 
   9   2   1       44.29       52.44     14.23 o 
 -10   3   1       28.64       33.43     12.07 o 
  -9   3   1      260.62      286.03     19.46 o 
  -8   3   1       88.77       82.31     10.02 o 
  -7   3   1       22.16       30.95      4.63 o 
  -6   3   1      185.09      184.87      6.89 o 
  -5   3   1      911.62      938.75     14.24 o 
  -4   3   1     2304.36     2566.58     29.18 o 
  -3   3   1       38.35       47.48      2.87 o 
  -2   3   1     1996.60     2034.88     22.80 o 
  -1   3   1     7450.04     7960.37    147.21 o 
   0   3   1     3254.44     3549.79     37.75 o 
   1   3   1     8611.51     8817.82     82.43 o 
   2   3   1       39.68       51.35      2.62 o 
   3   3   1      120.88      184.61      4.29 o 
   4   3   1       70.23       64.93      4.25 o 
   5   3   1      186.50      190.14      7.08 o 
   6   3   1      664.86      665.42     14.63 o 
   7   3   1      115.92      107.42      7.83 o 
   8   3   1      515.86      499.85     28.92 o 
   9   3   1       39.37       25.64     11.81 o 
 -10   4   1     1961.65     1992.49     66.37 o 
  -9   4   1       13.61       20.66      8.19 o 
  -8   4   1      976.33     1071.96     32.67 o 
  -7   4   1     6219.63     6041.84     76.08 o 
  -6   4   1      136.99      128.50      6.36 o 
  -5   4   1     2140.84     2173.60     24.64 o 
  -4   4   1    21652.84    21927.96    213.70 o 
  -3   4   1      743.20      743.43     11.00 o 
  -2   4   1    23763.97    21925.87    450.28 o 
  -1   4   1    32133.38    27845.17    380.50 o 
   0   4   1     1120.26     1201.63     28.13 o 
   1   4   1    16899.29    16678.78    300.64 o 
   2   4   1     6858.98     6815.38     61.65 o 
   3   4   1     1287.32     1417.44     16.59 o 
   4   4   1     4140.70     3942.15     43.42 o 
   5   4   1    11205.85    11191.56    114.11 o 
   6   4   1     1012.69     1006.88     18.93 o 
   7   4   1     2181.58     2217.52     38.77 o 
   8   4   1     2589.41     2566.26     59.42 o 
   9   4   1       53.91       51.73     14.06 o 
 -10   5   1       25.37       30.24     12.32 o 
  -9   5   1     1423.66     1481.04     42.52 o 
  -8   5   1     2383.49     2351.81     54.98 o 
  -7   5   1       12.35       17.93      4.15 o 
  -6   5   1     6400.19     6365.24     78.00 o 
  -5   5   1     4136.84     4231.38     47.25 o 
  -4   5   1     5701.39     6250.02     71.05 o 
  -3   5   1    13382.99    13247.97    142.06 o 
  -2   5   1     2213.10     2279.58     29.01 o 
  -1   5   1     2843.59     2981.15     35.15 o 
   0   5   1    28657.32    24946.63    299.04 o 
   1   5   1    25777.44    24104.88    392.09 o 
   2   5   1     4824.76     4891.43     47.89 o 
   3   5   1    32507.03    31808.00    343.99 o 
   4   5   1     2022.02     1864.03     23.23 o 
   5   5   1     2219.99     2085.51     31.29 o 
   6   5   1     6205.87     5973.45     82.77 o 
   7   5   1     2590.51     2677.70     44.71 o 
   8   5   1       87.75       83.80      8.72 o 
   9   5   1     3540.11     3401.14     96.30 o 
  -9   6   1      142.25      117.10     12.68 o 
  -8   6   1      505.88      516.56     18.79 o 
  -7   6   1       56.60       49.98      5.05 o 
  -6   6   1       29.85       34.39      4.30 o 
  -5   6   1       96.76      115.11      4.93 o 
  -4   6   1     1414.73     1568.79     19.97 o 
  -3   6   1      925.44      984.63     14.48 o 
  -2   6   1       78.71      104.59      4.20 o 
  -1   6   1     1405.27     1451.97     18.29 o 
   0   6   1    12517.60    12668.23    217.08 o 
   1   6   1      198.96      222.26      4.93 o 
   2   6   1      100.75      110.33      4.31 o 
   3   6   1       92.16      114.20      4.09 o 
   4   6   1      545.14      577.89      9.28 o 
   5   6   1      575.75      544.42     10.58 o 
   6   6   1       45.60       36.58      5.11 o 
   7   6   1      673.65      657.81     18.16 o 
   8   6   1        8.16        1.85      4.88 o 
   9   6   1       84.94      118.33     17.85 o 
  -9   7   1     1238.60     1253.88     38.64 o 
  -8   7   1      666.28      659.41     20.47 o 
  -7   7   1      272.80      262.08      9.71 o 
  -6   7   1    12093.12    11959.35    138.81 o 
  -5   7   1     5319.90     5449.67     59.09 o 
  -4   7   1     3599.76     3796.35     49.09 o 
  -3   7   1     9905.26     9866.11    126.49 o 
  -2   7   1    10252.54    10525.26    118.81 o 
  -1   7   1      494.67      516.20      7.70 o 
   0   7   1    11056.93    11190.78    145.66 o 
   1   7   1    18210.28    18099.81    165.35 o 
   2   7   1        5.06       39.25      3.20 o 
   3   7   1    18117.73    18598.36    171.32 o 
   4   7   1      730.02      721.24     12.38 o 
   5   7   1      566.92      552.48     12.18 o 
   6   7   1      846.61      826.98     19.56 o 
   7   7   1     1117.58     1180.78     27.18 o 
   8   7   1      117.56      121.75     10.27 o 
   9   7   1     1826.95     1780.68     62.59 o 
  -9   8   1      150.98      139.33     17.58 o 
  -8   8   1     2591.13     2567.44     44.84 o 
  -7   8   1     1406.66     1479.44     29.10 o 
  -6   8   1      275.32      262.39      9.16 o 
  -5   8   1      846.89      839.97     14.95 o 
  -4   8   1    11858.63    11932.45    130.23 o 
  -3   8   1     1741.61     1775.29     24.97 o 
  -2   8   1    20970.94    20703.12    213.82 o 
  -1   8   1    19647.11    18961.21    449.72 o 
   0   8   1     3577.90     3624.24     58.72 o 
   1   8   1    23277.39    23627.48    321.46 o 
   2   8   1    11507.01    11567.35    114.95 o 
   3   8   1      549.63      492.45     10.82 o 
   4   8   1     7070.86     7020.42     68.78 o 
   5   8   1    17999.36    17310.47    215.87 o 
   6   8   1     1288.14     1230.47     25.41 o 
   7   8   1     8934.18     8604.41    117.20 o 
   8   8   1     1505.91     1553.77     35.86 o 
   9   8   1       59.71       34.97     27.39 o 
  -9   9   1        0.53       -1.58      7.69 o 
  -8   9   1     1332.88     1355.94     29.20 o 
  -7   9   1      329.71      332.58     12.68 o 
  -6   9   1     3310.73     3312.24     45.58 o 
  -5   9   1        9.67        7.24      2.50 o 
  -4   9   1      383.03      373.71      8.60 o 
  -3   9   1      306.93      355.82      8.14 o 
  -2   9   1     2076.20     2236.93     26.22 o 
  -1   9   1      119.50       85.45      3.53 o 
   0   9   1     1791.29     1794.88     27.95 o 
   1   9   1     4130.36     4093.57     45.11 o 
   2   9   1     4280.88     4696.59     49.38 o 
   3   9   1      456.06      431.66      7.58 o 
   4   9   1      220.68      220.85      7.28 o 
   5   9   1       10.85       28.00      5.57 o 
   6   9   1      161.90      166.09      8.93 o 
   7   9   1        8.06       17.57      5.09 o 
   8   9   1        5.38        0.27      4.61 o 
   9   9   1      270.41      287.60     27.71 o 
  -9  10   1      249.23      241.24     21.88 o 
  -8  10   1     1360.22     1377.77     39.53 o 
  -7  10   1     2161.96     2263.85     39.81 o 
  -6  10   1     1320.63     1324.58     23.26 o 
  -5  10   1     4206.34     4257.73     60.90 o 
  -4  10   1     9190.16     9271.02    119.66 o 
  -3  10   1      318.45      402.74      7.27 o 
  -2  10   1     1311.61     1237.62     16.83 o 
  -1  10   1     7299.70     7385.04    102.01 o 
   0  10   1     2190.17     2142.33     33.00 o 
   1  10   1     2848.11     2647.29     30.70 o 
   2  10   1    18904.18    18744.54    183.92 o 
   3  10   1      641.82      680.82     10.62 o 
   4  10   1     5314.09     5417.84     54.42 o 
   5  10   1      647.55      635.95     16.24 o 
   6  10   1      242.17      242.37     10.61 o 
   7  10   1     1079.57     1013.25     24.15 o 
   8  10   1     2297.49     2372.81     44.08 o 
   9  10   1        1.13        0.68      7.50 o 
  -9  11   1     2212.66     2260.91    120.93 o 
  -8  11   1     1730.43     1640.21     44.56 o 
  -7  11   1      514.83      555.55     16.60 o 
  -6  11   1     7535.21     7285.08     89.31 o 
  -5  11   1     4173.36     4137.16     59.79 o 
  -4  11   1     1004.73      981.21     19.14 o 
  -3  11   1    16020.95    15632.76    162.50 o 
  -2  11   1    12826.23    13047.87    160.76 o 
  -1  11   1     3339.70     3306.43     56.57 o 
   0  11   1    23219.22    22619.36    345.09 o 
   1  11   1     9369.25     9566.88    100.93 o 
   2  11   1     2731.82     2783.48     33.43 o 
   3  11   1    10252.31    10113.31     95.78 o 
   4  11   1     3651.56     3789.38     42.11 o 
   5  11   1      534.41      499.58     14.20 o 
   6  11   1     5953.79     5999.20     84.99 o 
   7  11   1      777.01      753.84     20.55 o 
   8  11   1     1399.35     1431.96     31.87 o 
   9  11   1     1276.63     1268.27     34.70 o 
  -9  12   1        0.70       18.24      8.11 o 
  -8  12   1      144.43      157.00     11.80 o 
  -7  12   1     1138.52     1133.08     29.00 o 
  -6  12   1       89.87       88.32      6.94 o 
  -5  12   1      529.67      540.79     17.91 o 
  -4  12   1       17.00       27.05      3.26 o 
  -3  12   1     1441.34     1606.50     22.72 o 
  -2  12   1      652.57      655.15     11.77 o 
  -1  12   1      567.46      616.91     12.43 o 
   0  12   1        3.43       20.77      6.24 o 
   1  12   1     3215.15     3363.14     38.57 o 
   2  12   1      336.59      340.79      7.41 o 
   3  12   1        1.15        9.00      2.03 o 
   4  12   1      367.50      352.34      9.48 o 
   5  12   1     1286.32     1236.20     25.02 o 
   6  12   1      159.33      192.15     10.10 o 
   7  12   1      947.94      891.83     22.87 o 
   8  12   1       63.41       62.59      7.92 o 
   9  12   1        0.24        8.75      6.76 o 
  -9  13   1     1607.34     1738.32     61.76 o 
  -8  13   1      208.04      226.37     13.79 o 
  -7  13   1      221.95      231.12     12.94 o 
  -6  13   1       78.75       91.60      8.52 o 
  -5  13   1     2249.68     2238.03     35.79 o 
  -4  13   1        5.87       12.14      2.97 o 
  -3  13   1    11221.11    11316.08    129.64 o 
  -2  13   1      456.71      413.12      9.91 o 
  -1  13   1     3972.99     3998.03     59.05 o 
   0  13   1     7321.94     7320.93    102.11 o 
   1  13   1        8.41       19.60      3.80 o 
   2  13   1      141.37      126.65      4.98 o 
   3  13   1     4525.07     4302.07     46.53 o 
   4  13   1     4281.99     4114.74     59.41 o 
   5  13   1     3401.24     3160.91     56.83 o 
   6  13   1     3302.95     3242.93     52.27 o 
   7  13   1      872.75      868.65     25.69 o 
   8  13   1      599.87      598.68     21.65 o 
  -9  14   1     1040.78     1106.88     43.59 o 
  -8  14   1      727.69      742.43     48.68 o 
  -7  14   1     4928.71     4885.61     83.22 o 
  -6  14   1      681.32      655.05     20.45 o 
  -5  14   1     4677.89     4661.43     60.16 o 
  -4  14   1     4172.17     4068.26     58.18 o 
  -3  14   1      165.97      152.17      4.61 o 
  -2  14   1     3225.87     3407.86     46.10 o 
  -1  14   1     9147.29     9043.36    113.91 o 
   0  14   1     3780.21     3727.05     55.65 o 
   1  14   1     7709.99     7482.73     87.21 o 
   2  14   1    11002.86    10728.86    115.35 o 
   3  14   1       11.84       24.58      4.17 o 
   4  14   1     8581.63     8576.67    113.04 o 
   5  14   1     1693.01     1700.03     31.54 o 
   6  14   1       64.07       56.83      6.55 o 
   7  14   1     1179.40     1155.29     36.78 o 
   8  14   1     2715.50     2749.21     55.39 o 
  -8  15   1      223.20      202.47     15.68 o 
  -7  15   1      125.03      134.57     11.02 o 
  -6  15   1      127.44      135.22     16.22 o 
  -5  15   1       50.16       52.52      5.39 o 
  -4  15   1      379.90      376.05     11.16 o 
  -3  15   1     2496.96     2456.62     35.52 o 
  -2  15   1     2159.09     2088.34     30.26 o 
  -1  15   1     3875.48     3939.57     77.54 o 
   0  15   1     2336.01     2326.29     37.43 o 
   1  15   1      210.21      228.04      6.09 o 
   2  15   1      129.39      174.74      5.86 o 
   3  15   1       67.86       91.34      5.95 o 
   4  15   1     1472.40     1508.01     27.97 o 
   5  15   1      328.22      326.55     19.00 o 
   6  15   1     4096.70     3980.50     62.23 o 
   7  15   1      344.22      349.05     14.63 o 
   8  15   1      553.86      529.16     34.35 o 
  -8  16   1     1123.81     1167.09     37.15 o 
  -7  16   1      195.32      219.40     13.42 o 
  -6  16   1      275.87      258.67     17.66 o 
  -5  16   1     2370.57     2295.65     44.51 o 
  -4  16   1     3329.85     3303.37     62.94 o 
  -3  16   1      311.01      312.78      8.45 o 
  -2  16   1     2333.50     2241.22     32.48 o 
  -1  16   1     5973.95     5989.54     77.93 o 
   0  16   1        1.47       17.44      4.78 o 
   1  16   1     1431.76     1489.80     23.39 o 
   2  16   1     5503.89     5609.62     63.85 o 
   3  16   1      866.61      876.74     16.43 o 
   4  16   1     1240.10     1195.34     24.28 o 
   5  16   1     2785.48     2744.42     51.81 o 
   6  16   1      846.10      804.16     26.43 o 
   7  16   1      820.08      806.82     24.91 o 
   8  16   1      387.31      438.24     46.29 o 
  -8  17   1     2110.08     2094.95     54.09 o 
  -7  17   1      308.69      320.93     18.60 o 
  -6  17   1     5303.00     5120.59     85.72 o 
  -5  17   1     4195.93     4038.91     90.46 o 
  -4  17   1      161.87      171.29     10.76 o 
  -3  17   1     8517.18     8567.78    200.91 o 
  -2  17   1     4477.64     4472.08     59.95 o 
  -1  17   1      302.48      332.28     21.87 o 
   0  17   1    10486.32    10301.55    142.71 o 
   1  17   1     3700.49     3634.07     46.14 o 
   2  17   1     3398.58     3414.25     41.74 o 
   3  17   1     5460.07     5372.94     74.35 o 
   4  17   1     2694.59     2613.75     42.53 o 
   5  17   1      970.42      965.86     22.51 o 
   6  17   1     3752.28     3617.92     58.91 o 
   7  17   1      586.39      573.84     24.95 o 
   8  17   1      609.85      594.36     33.61 o 
  -8  18   1       69.55       75.26     11.83 o 
  -7  18   1     1257.79     1165.04     36.53 o 
  -6  18   1        9.22       15.79      5.76 o 
  -5  18   1      527.78      507.77     17.89 o 
  -4  18   1      440.61      423.36     33.51 o 
  -3  18   1      177.69      175.97     12.47 o 
  -2  18   1      293.36      307.31      8.47 o 
  -1  18   1     1529.57     1573.10     31.01 o 
   1  18   1     3608.56     3594.95     46.11 o 
   2  18   1      825.25      870.56     17.18 o 
   3  18   1        0.10       11.71      4.31 o 
   4  18   1     1417.14     1366.18     33.33 o 
   5  18   1      461.53      433.38     14.60 o 
   6  18   1       30.42       35.38      6.18 o 
   7  18   1      110.53      117.31     23.96 o 
  -8  19   1     1254.01     1285.72     41.04 o 
  -7  19   1      407.00      414.37     21.62 o 
  -6  19   1     2180.68     2156.15     52.66 o 
  -5  19   1        5.71        9.03      5.16 o 
  -4  19   1      785.20      784.30     29.92 o 
  -3  19   1     1932.56     1879.43     59.04 o 
  -2  19   1      242.14      263.21      8.60 o 
  -1  19   1      115.41      167.58     20.38 o 
   0  19   1     6585.86     6522.92     94.67 o 
   1  19   1     2530.39     2558.39     34.85 o 
   2  19   1     3060.69     3082.67     45.98 o 
   3  19   1     2237.07     2274.86     38.18 o 
   4  19   1      993.87      947.80     21.57 o 
   5  19   1      401.53      432.89     14.69 o 
   6  19   1      966.14      937.82     31.82 o 
   7  19   1      807.03      892.83     32.58 o 
  -7  20   1     1152.12     1135.81     37.06 o 
  -6  20   1       56.99       26.68     11.03 o 
  -5  20   1     2232.86     2197.91     51.09 o 
  -4  20   1     4056.49     4055.49     99.58 o 
  -3  20   1     2746.37     2820.26     71.80 o 
  -2  20   1     7209.26     7315.82    106.51 o 
  -1  20   1    15631.75    15930.20    218.85 o 
   0  20   1      499.61      550.37     19.71 o 
   1  20   1     3921.48     3986.03     51.19 o 
   2  20   1     1272.53     1276.17     23.86 o 
   3  20   1     1884.06     1822.14     35.73 o 
   4  20   1     1836.90     1762.51     32.86 o 
   5  20   1     6188.99     5998.05     86.89 o 
   6  20   1        3.58        8.63      6.55 o 
   7  20   1     4480.03     4530.26     94.62 o 
  -7  21   1      220.95      226.23     17.77 o 
  -6  21   1      885.20      811.69     35.38 o 
  -5  21   1      279.71      289.14     16.09 o 
  -4  21   1      833.15      892.41     34.23 o 
  -3  21   1       24.40       30.68      6.97 o 
  -2  21   1      493.99      537.24     15.71 o 
   0  21   1     1733.66     1791.57     32.70 o 
   1  21   1      552.47      605.25     12.34 o 
   2  21   1      348.20      360.32     12.24 o 
   3  21   1     4895.56     4957.62     79.32 o 
   4  21   1        3.39        2.76      3.52 o 
   5  21   1      437.24      448.24     20.96 o 
   6  21   1      200.19      200.10     15.80 o 
   7  21   1      498.01      528.30     25.79 o 
  -7  22   1      703.20      748.76     35.89 o 
  -6  22   1       90.87      113.48     15.29 o 
  -5  22   1     1430.94     1460.18     91.05 o 
  -4  22   1       66.36       61.90      8.34 o 
  -3  22   1       13.16       19.89      7.47 o 
  -2  22   1      124.29      179.14     27.39 o 
  -1  22   1     2148.46     2112.77     42.85 o 
   0  22   1      259.03      308.01     11.80 o 
   1  22   1     1729.84     1838.42     30.70 o 
   2  22   1     1029.13     1069.93     27.12 o 
   3  22   1      179.71      179.84     10.16 o 
   4  22   1      561.71      577.27     21.71 o 
   5  22   1      782.49      792.06     28.87 o 
   6  22   1      310.79      305.24     19.53 o 
  -6  23   1     2983.83     2942.04     81.43 o 
  -5  23   1     1468.79     1365.13     66.87 o 
  -4  23   1      943.19      926.19     28.74 o 
  -3  23   1     2370.33     2537.26     67.99 o 
  -2  23   1     3751.89     3656.00     87.82 o 
  -1  23   1       13.19       27.58     14.94 o 
   0  23   1     9927.22    10111.41    165.99 o 
   1  23   1     1624.64     1820.00     35.73 o 
   2  23   1      328.28      320.18     14.27 o 
   3  23   1     3265.62     3412.65     59.22 o 
   4  23   1     1619.45     1556.12     69.36 o 
   5  23   1      614.11      608.67     25.39 o 
   6  23   1     1473.32     1496.80     44.47 o 
  -6  24   1      268.25      270.22     23.47 o 
  -5  24   1      202.89      179.16     17.72 o 
  -4  24   1     3059.21     2968.57     80.74 o 
  -3  24   1        1.42        9.69      6.31 o 
  -2  24   1     1190.96     1246.91     44.10 o 
  -1  24   1     2269.73     2441.95     85.36 o 
   1  24   1     1191.04     1222.09     25.96 o 
   2  24   1      722.98      771.06     20.25 o 
   3  24   1        8.37       13.87      5.40 o 
   4  24   1      247.95      264.52     20.33 o 
   5  24   1      634.08      606.30     31.19 o 
   6  24   1        8.39        8.69      7.33 o 
  -6  25   1      124.42      122.16     32.01 o 
  -5  25   1      310.58      298.19     26.32 o 
  -4  25   1        7.85       19.92      8.55 o 
  -3  25   1      940.82      955.40     36.86 o 
  -2  25   1      952.59      996.06     34.01 o 
  -1  25   1      913.61      962.41     33.11 o 
   0  25   1      555.80      569.84     20.58 o 
   1  25   1       75.63       79.83      8.73 o 
   2  25   1       43.42       61.18      6.60 o 
   3  25   1      211.74      228.07     18.43 o 
   4  25   1     1181.23     1268.62     46.07 o 
   5  25   1       46.92       55.78     12.82 o 
  -5  26   1     1777.31     1856.94     99.59 o 
  -4  26   1     1637.62     1620.75     53.98 o 
  -3  26   1       27.11       38.60      9.80 o 
  -2  26   1      669.16      698.60     73.27 o 
  -1  26   1     1973.98     2046.53     84.65 o 
   0  26   1      141.03      158.33     11.71 o 
   1  26   1     4008.14     4173.72     68.56 o 
   2  26   1     4077.58     4241.21     89.72 o 
   3  26   1      298.01      308.68     21.47 o 
   4  26   1     3248.23     3419.55    105.64 o 
   5  26   1      904.07      862.62     40.90 o 
  -5  27   1      648.67      624.58     48.37 o 
  -4  27   1      188.18      207.09     35.21 o 
  -3  27   1     1443.25     1492.65     50.11 o 
  -2  27   1      631.86      644.52     29.63 o 
  -1  27   1      251.62      280.28     28.45 o 
   0  27   1     1049.80     1107.18     32.10 o 
   2  27   1       41.74       46.24     14.23 o 
   3  27   1      456.43      449.57     25.81 o 
   4  27   1      610.18      663.77     33.02 o 
  -4  28   1      237.05      280.01     62.60 o 
  -3  28   1      167.92      175.52     17.58 o 
  -2  28   1      644.34      697.69     31.50 o 
  -1  28   1      653.61      709.22     45.53 o 
   0  28   1       65.29       91.94     12.20 o 
   1  28   1      180.31      228.35     24.19 o 
   2  28   1      156.00      138.11     18.14 o 
   3  28   1      156.53      162.39     17.09 o 
   4  28   1       17.93       20.32     19.56 o 
  -3  29   1     2392.62     2403.91     70.66 o 
  -2  29   1     1206.11     1238.59     44.63 o 
  -1  29   1      447.99      494.26     21.60 o 
   0  29   1     1963.55     2138.75     69.00 o 
   1  29   1      888.84      825.89     45.53 o 
   2  29   1       13.38       18.33      8.79 o 
   3  29   1     1873.41     2017.67     81.81 o 
  -2  30   1       59.92       77.20     13.27 o 
  -1  30   1      723.25      747.75     32.81 o 
   0  30   1       82.96      142.27     19.92 o 
   1  30   1      133.68      162.19     22.05 o 
   2  30   1     1699.24     1795.98     57.52 o 
 -10   0   2       53.68       86.07     21.34 o 
  -9   0   2     2281.33     2479.35    107.77 o 
  -8   0   2     4084.17     3982.01     97.28 o 
  -7   0   2      164.00      189.00     14.56 o 
  -6   0   2    11465.57    11773.95    165.36 o 
  -5   0   2     8138.84     8188.05    140.35 o 
  -4   0   2        1.77        7.04      2.57 o 
  -3   0   2    18979.88    19141.20    270.13 o 
  -2   0   2    27440.22    28741.48    561.90 o 
  -1   0   2     9942.08    10429.06    201.11 o 
   0   0   2     2378.90     2425.00     36.82 o 
   1   0   2     9006.38     9490.80    137.19 o 
   2   0   2      847.10      949.04     14.48 o 
   3   0   2    13654.16    13360.64    152.19 o 
   4   0   2     6319.23     6235.96     90.58 o 
   5   0   2     7078.64     6953.55    101.89 o 
   6   0   2     7440.54     7489.80    111.21 o 
   7   0   2      999.22     1022.52     53.35 o 
   8   0   2      174.39      140.14     24.19 o 
   9   0   2     1587.26     1575.66     83.94 o 
 -10   1   2      552.92      571.73     46.59 o 
  -9   1   2      475.27      510.23     19.27 o 
  -8   1   2      894.34      955.70     25.56 o 
  -7   1   2     1189.51     1196.51     27.55 o 
  -6   1   2       83.75      105.49      4.64 o 
  -5   1   2     1267.36     1416.76     23.27 o 
  -4   1   2     5487.89     5775.79     66.14 o 
  -3   1   2      959.76      965.19     13.53 o 
  -2   1   2     2297.14     2283.28     29.17 o 
  -1   1   2    33189.66    30798.55    686.58 o 
   0   1   2     5667.63     5814.33     56.23 o 
   1   1   2     4638.38     4728.90     50.17 o 
   2   1   2     5209.42     5280.31     46.67 o 
   3   1   2     1242.01     1246.09     14.76 o 
   4   1   2       88.32       94.17      6.18 o 
   5   1   2     2487.24     2394.85     29.14 o 
   6   1   2     1664.92     1623.83     26.47 o 
   7   1   2      797.48      828.44     26.77 o 
   8   1   2     1219.22     1214.27     69.36 o 
   9   1   2       22.43       29.10     12.82 o 
 -10   2   2        9.58       24.38     10.81 o 
  -9   2   2     1246.78     1188.44     30.63 o 
  -8   2   2      351.43      377.82     15.50 o 
  -7   2   2      775.65      768.05     17.59 o 
  -6   2   2     3352.35     3486.37     43.48 o 
  -5   2   2       21.28       24.94      7.17 o 
  -4   2   2        1.60       13.28      3.22 o 
  -3   2   2     2607.38     2604.01     29.91 o 
  -2   2   2    21765.79    22547.83    318.52 o 
  -1   2   2    21635.13    20699.83    447.66 o 
   0   2   2     9216.35     9256.66     92.87 o 
   1   2   2     1013.51     1005.47     13.79 o 
   2   2   2        0.66        4.47      1.29 o 
   3   2   2     2701.71     2781.27     29.67 o 
   4   2   2     3718.92     3805.99     42.14 o 
   5   2   2       38.95       37.32      3.69 o 
   6   2   2     1205.12     1237.90     24.94 o 
   7   2   2      439.71      464.09     19.89 o 
   8   2   2      368.76      358.18     29.52 o 
   9   2   2      126.67      141.95     28.10 o 
 -10   3   2     1499.23     1466.14     62.24 o 
  -9   3   2     1304.06     1306.89     38.43 o 
  -8   3   2     1635.23     1633.26     35.63 o 
  -7   3   2     6084.29     6101.86     76.47 o 
  -6   3   2     1256.00     1297.65     25.00 o 
  -5   3   2     2833.44     2998.35     34.63 o 
  -4   3   2    10221.19    10193.66    111.94 o 
  -3   3   2     1354.30     1293.96     16.51 o 
  -2   3   2     1107.91      996.62     24.55 o 
  -1   3   2    81224.89    67664.31    835.69 o 
   0   3   2     1088.52     1261.00     13.99 o 
   1   3   2    21747.98    21896.49    191.63 o 
   2   3   2    22466.13    22385.62    196.42 o 
   3   3   2     4433.00     4650.50     46.61 o 
   4   3   2     8799.91     8975.81     86.77 o 
   5   3   2    13207.13    13238.99    141.80 o 
   6   3   2     1832.48     1852.03     37.24 o 
   7   3   2     4926.64     4689.50     76.14 o 
   8   3   2     3419.56     3390.66     95.06 o 
   9   3   2       60.55       58.61     14.83 o 
 -10   4   2       58.07       96.14     20.27 o 
  -9   4   2      548.79      573.94     24.06 o 
  -8   4   2      888.44      846.37     23.76 o 
  -7   4   2        8.07       16.77      3.88 o 
  -6   4   2     5908.76     5923.39     82.38 o 
  -5   4   2     5625.53     5874.23     62.29 o 
  -4   4   2     1773.57     1838.70     25.00 o 
  -3   4   2     6487.52     6528.35     71.64 o 
  -2   4   2     4369.54     4582.87     57.63 o 
  -1   4   2     3402.12     3700.78     55.34 o 
   0   4   2    22887.84    21707.27    390.03 o 
   1   4   2    11579.78    11756.49    110.17 o 
   2   4   2      690.88      862.91     12.34 o 
   3   4   2     2837.58     2606.89     28.10 o 
   4   4   2     4050.15     4269.62     44.35 o 
   5   4   2      432.02      426.69      9.93 o 
   6   4   2     1598.13     1581.42     29.76 o 
   7   4   2      566.64      537.19     18.12 o 
   8   4   2      206.13      178.41     14.34 o 
   9   4   2      771.82      736.47     45.17 o 
 -10   5   2      174.48      230.03     21.61 o 
  -9   5   2       55.67       59.09      9.90 o 
  -8   5   2        1.30        3.08      4.52 o 
  -7   5   2     1344.49     1361.70     24.16 o 
  -6   5   2     1226.50     1182.30     23.76 o 
  -5   5   2      163.54      151.68      6.13 o 
  -4   5   2     5543.41     5688.18     64.17 o 
  -3   5   2     1219.72     1296.24     17.37 o 
  -2   5   2      147.28      186.56      5.09 o 
  -1   5   2     2420.31     2575.09     37.63 o 
   0   5   2      334.13      323.23      5.27 o 
   1   5   2     2970.24     3253.04     30.97 o 
   2   5   2     1942.13     1890.38     22.59 o 
   3   5   2     1409.68     1517.64     19.94 o 
   4   5   2     2914.76     2862.03     31.40 o 
   5   5   2      840.26      833.44     18.68 o 
   6   5   2      555.30      537.50     21.45 o 
   7   5   2      320.13      357.45     13.64 o 
   8   5   2      114.55      140.19     12.90 o 
   9   5   2      216.18      242.05     35.57 o 
  -9   6   2     3557.97     3665.91     97.55 o 
  -8   6   2     2514.16     2662.47     50.59 o 
  -7   6   2      241.27      252.99      9.50 o 
  -6   6   2     4420.45     4565.32     66.09 o 
  -5   6   2     4175.99     4246.11     47.73 o 
  -4   6   2       20.67       41.39      4.82 o 
  -3   6   2     9487.43     9395.91    101.30 o 
  -2   6   2    15306.09    15216.42    342.64 o 
  -1   6   2     1884.62     1936.07     26.96 o 
   0   6   2    24538.14    23327.60    482.16 o 
   1   6   2     8933.71     9048.77     85.31 o 
   2   6   2     5508.45     5758.16     59.97 o 
   3   6   2     7645.22     7394.73     76.77 o 
   4   6   2     6446.84     6349.19     68.13 o 
   5   6   2      269.02      280.94     10.35 o 
   6   6   2     5535.71     5458.39     77.98 o 
   7   6   2     3563.64     3530.45     63.02 o 
   8   6   2      870.02      834.57     29.07 o 
   9   6   2     2595.72     2711.67     84.46 o 
  -9   7   2      194.91      196.86     19.36 o 
  -8   7   2      305.54      307.69     16.68 o 
  -7   7   2      980.06      974.34     19.70 o 
  -6   7   2     3689.30     3746.31     56.24 o 
  -5   7   2     1098.31     1095.89     19.66 o 
  -4   7   2     9168.15     9118.63    108.52 o 
  -3   7   2        1.80       23.95      4.81 o 
  -2   7   2     3283.38     3392.71     99.82 o 
  -1   7   2     1046.91      978.13     19.61 o 
   0   7   2      207.72      291.68      6.06 o 
   1   7   2      144.69      129.02      4.16 o 
   2   7   2    10654.25    10712.77    107.57 o 
   3   7   2      385.49      422.86      8.51 o 
   4   7   2     8835.55     8947.08     93.36 o 
   5   7   2      852.37      871.01     17.41 o 
   6   7   2      110.87      120.12      7.86 o 
   7   7   2      843.61      814.65     21.47 o 
   8   7   2      513.64      572.90     24.05 o 
   9   7   2        3.75       10.94     11.31 o 
  -9   8   2       18.39       19.43      9.72 o 
  -8   8   2      800.29      791.91     26.07 o 
  -7   8   2      229.49      226.66      9.27 o 
  -6   8   2      696.73      703.24     18.96 o 
  -5   8   2       10.48       13.13      3.31 o 
  -4   8   2      396.01      453.95     10.57 o 
  -3   8   2     2052.21     2140.76     32.04 o 
  -2   8   2     1631.37     1767.77     28.80 o 
  -1   8   2     1940.22     2045.40     36.20 o 
   0   8   2     3923.15     4043.33     48.14 o 
   1   8   2     1412.45     1455.70     18.20 o 
   2   8   2     2610.84     2873.63     32.55 o 
   3   8   2      277.96      222.84      6.93 o 
   4   8   2     2219.77     2147.78     27.60 o 
   5   8   2      103.72      123.63      6.52 o 
   6   8   2     1896.64     1915.59     35.03 o 
   7   8   2      185.46      188.00     10.42 o 
   8   8   2       60.58       70.16      9.00 o 
   9   8   2       69.92       36.51     13.83 o 
  -9   9   2      443.79      407.67     27.38 o 
  -8   9   2     1542.28     1572.20     36.00 o 
  -7   9   2     5859.51     5758.80     81.39 o 
  -6   9   2      260.44      236.04      9.92 o 
  -5   9   2     2938.35     2775.43     42.78 o 
  -4   9   2    20940.98    20917.54    239.55 o 
  -3   9   2     3073.15     3029.39     42.92 o 
  -2   9   2    12592.22    13311.63    183.80 o 
  -1   9   2    18544.07    18070.36    246.51 o 
   0   9   2     5752.33     5816.75     67.91 o 
   1   9   2     5288.93     5256.41     54.29 o 
   2   9   2    11017.66    10594.20    113.25 o 
   3   9   2     1351.47     1406.09     19.20 o 
   4   9   2     4861.84     4669.12     55.63 o 
   5   9   2     8992.46     8745.48    105.38 o 
   6   9   2        1.42        6.32      4.21 o 
   7   9   2     2307.73     2311.19     42.02 o 
   8   9   2     2235.89     2233.93     46.80 o 
   9   9   2       72.79       79.89     16.30 o 
  -9  10   2     1008.47     1047.30     45.02 o 
  -8  10   2      779.84      797.23     24.10 o 
  -7  10   2        1.17        7.94      4.03 o 
  -6  10   2      217.44      242.36     11.44 o 
  -5  10   2     1483.04     1558.14     27.64 o 
  -4  10   2       32.94       36.30      3.99 o 
  -3  10   2     7174.01     7551.93     98.40 o 
  -2  10   2     2181.90     1952.90     31.54 o 
  -1  10   2       34.37       35.18      5.54 o 
   0  10   2    14773.56    15010.16    168.95 o 
   1  10   2     2114.48     2140.80     23.18 o 
   2  10   2     2078.14     2097.52     28.89 o 
   3  10   2     6361.50     6471.15     68.49 o 
   4  10   2     2611.34     2487.87     35.54 o 
   5  10   2      702.95      729.17     15.89 o 
   6  10   2     4719.35     4509.08     67.79 o 
   7  10   2     2274.62     2264.56     41.64 o 
   8  10   2      233.91      261.06     14.75 o 
  -9  11   2       26.18       36.58     12.32 o 
  -8  11   2      374.50      350.90     26.49 o 
  -7  11   2      960.66      990.02     26.49 o 
  -6  11   2      442.70      424.66     15.38 o 
  -5  11   2      475.79      469.38     16.63 o 
  -4  11   2       32.87       34.73      3.50 o 
  -3  11   2     2191.55     2217.88     27.12 o 
  -2  11   2      368.52      412.75      8.05 o 
  -1  11   2     1870.32     1801.41     29.07 o 
   0  11   2      152.97      129.55      4.97 o 
   1  11   2     4419.88     4691.73     46.48 o 
   2  11   2      219.35      262.67      9.41 o 
   3  11   2        1.53        9.79      2.05 o 
   4  11   2      284.07      284.79      9.01 o 
   5  11   2     1907.35     1838.70     33.24 o 
   6  11   2      884.58      905.82     24.64 o 
   7  11   2      315.55      320.95     13.91 o 
   8  11   2      721.41      733.62     21.99 o 
  -9  12   2      882.25      895.70     31.51 o 
  -8  12   2     1439.45     1328.90     48.87 o 
  -7  12   2       12.89       28.04      6.02 o 
  -6  12   2     5710.89     5638.03     90.78 o 
  -5  12   2    10738.01    10442.57    153.87 o 
  -4  12   2     1130.98     1054.70     21.28 o 
  -3  12   2    14480.96    14540.73    165.81 o 
  -2  12   2     4250.80     4252.17     55.53 o 
  -1  12   2      115.49      149.01      7.46 o 
   0  12   2    13770.60    14549.57    178.42 o 
   1  12   2    16325.33    16186.06    158.17 o 
   2  12   2       61.99       85.25      3.84 o 
   3  12   2    13183.40    12935.63    138.69 o 
   4  12   2     7248.51     7429.59     90.34 o 
   5  12   2      165.73      186.90      9.41 o 
   6  12   2     3056.63     2998.38     49.89 o 
   7  12   2      778.98      774.03     21.54 o 
   8  12   2       62.64       55.21      8.63 o 
  -9  13   2      348.74      340.94     21.84 o 
  -8  13   2      956.54      957.45     28.34 o 
  -7  13   2     2359.25     2315.02     47.07 o 
  -6  13   2     2207.27     2124.61     42.59 o 
  -5  13   2     2271.85     2229.03     42.61 o 
  -4  13   2     3005.88     2945.66     58.50 o 
  -3  13   2     1518.29     1491.62     23.46 o 
  -2  13   2      698.14      647.06     13.63 o 
  -1  13   2     5370.65     5196.48    102.28 o 
   0  13   2      535.50      581.20     14.57 o 
   1  13   2     5011.76     4972.14     52.42 o 
   2  13   2     5963.97     6147.85     69.34 o 
   3  13   2      316.02      338.48      7.94 o 
   4  13   2     2241.04     2141.22     32.34 o 
   5  13   2     1337.79     1289.28     26.66 o 
   6  13   2      334.05      345.60     13.55 o 
   7  13   2     1823.58     1824.51     36.94 o 
   8  13   2     1276.09     1283.87     34.12 o 
  -9  14   2      122.06      142.74     13.98 o 
  -8  14   2      269.11      294.15     15.77 o 
  -7  14   2      147.19      180.37     11.85 o 
  -6  14   2       83.50       93.63      8.15 o 
  -5  14   2      388.53      376.61     16.12 o 
  -4  14   2       38.34       37.11      5.99 o 
  -3  14   2       65.03       82.44      5.02 o 
  -2  14   2      363.07      332.31      8.93 o 
  -1  14   2      539.76      625.11     26.79 o 
   0  14   2     1007.92     1038.36     20.65 o 
   1  14   2      100.21      106.19      4.11 o 
   2  14   2      428.46      444.08      9.79 o 
   3  14   2       13.19       24.95      3.55 o 
   4  14   2      202.64      217.79     10.30 o 
   5  14   2       42.16       45.48      5.80 o 
   6  14   2     1066.01     1097.49     25.77 o 
   7  14   2      294.43      325.21     16.78 o 
   8  14   2       49.56       57.77      9.96 o 
  -8  15   2      858.00      884.79     51.78 o 
  -7  15   2     3005.74     3173.45     60.12 o 
  -6  15   2      250.56      242.69     15.60 o 
  -5  15   2     5854.69     5757.83    105.16 o 
  -4  15   2     4391.32     4313.62     80.84 o 
  -3  15   2     1399.91     1418.79     26.03 o 
  -2  15   2     7298.97     7316.41    122.59 o 
  -1  15   2    14467.01    14211.45    223.93 o 
   0  15   2     2528.48     2702.49     58.73 o 
   1  15   2     9393.16     9412.02     95.08 o 
   2  15   2    11787.34    11588.01    125.09 o 
   3  15   2       37.77       36.50      3.86 o 
   4  15   2      802.25      836.43     19.44 o 
   5  15   2     4926.39     4829.17     71.48 o 
   6  15   2     1117.05     1075.24     25.54 o 
   7  15   2     1431.80     1403.35     34.98 o 
   8  15   2     1780.35     1728.50     50.11 o 
  -8  16   2      971.90      949.86     33.08 o 
  -7  16   2      331.07      312.34     15.70 o 
  -6  16   2     4449.89     4293.62     89.25 o 
  -5  16   2     3443.56     3325.52     67.50 o 
  -4  16   2      373.99      364.80     15.30 o 
  -3  16   2     5542.92     5574.65    101.42 o 
  -2  16   2     2302.78     2319.09     63.73 o 
  -1  16   2      415.91      473.60     14.54 o 
   0  16   2     3463.83     3394.31     53.64 o 
   1  16   2     4893.26     4995.55     53.66 o 
   2  16   2       30.64       50.86      4.91 o 
   3  16   2    13384.22    12994.79    150.58 o 
   4  16   2     1317.72     1316.18     28.83 o 
   5  16   2      942.81      918.77     22.18 o 
   6  16   2     1940.77     1870.11     36.69 o 
   7  16   2      608.51      597.22     21.83 o 
   8  16   2       47.01       31.07      8.37 o 
  -8  17   2      181.95      171.50     18.63 o 
  -7  17   2      133.12      133.77     12.74 o 
  -6  17   2       77.71       85.89     13.08 o 
  -5  17   2      224.56      208.74     12.74 o 
  -4  17   2       60.42       48.74      6.75 o 
  -3  17   2      207.86      180.83     13.15 o 
  -2  17   2      777.97      819.13     20.72 o 
  -1  17   2     1423.98     1522.98     32.28 o 
   0  17   2      528.00      516.03     13.87 o 
   1  17   2        6.66       17.06      2.65 o 
   2  17   2      599.63      525.17     12.29 o 
   3  17   2        8.46        8.90      3.05 o 
   4  17   2       43.22       51.69      8.16 o 
   5  17   2      369.64      369.25     13.66 o 
   6  17   2      204.50      224.43     13.42 o 
   7  17   2      109.19      109.76     10.93 o 
  -8  18   2     1883.85     1917.45     60.45 o 
  -7  18   2      230.95      229.23     19.64 o 
  -6  18   2     1650.64     1721.56     70.42 o 
  -5  18   2     1519.71     1489.16     37.99 o 
  -4  18   2      333.82      324.59     20.57 o 
  -3  18   2     5297.76     5234.15    119.46 o 
  -2  18   2     6541.33     6432.30    126.13 o 
  -1  18   2       32.26       46.59      6.62 o 
   0  18   2     6195.21     6121.07     90.86 o 
   1  18   2     2346.15     2438.70     31.82 o 
   2  18   2       54.61       71.09      4.98 o 
   3  18   2     4570.08     4480.52     65.05 o 
   4  18   2      681.69      700.43     18.19 o 
   5  18   2       20.43       20.83      5.24 o 
   6  18   2     3519.00     3402.44     64.28 o 
   7  18   2     1313.12     1391.00     36.74 o 
  -8  19   2       30.41       40.75     11.95 o 
  -7  19   2     1359.25     1363.84     48.53 o 
  -6  19   2      652.75      586.16     44.82 o 
  -5  19   2      857.20      833.78     58.69 o 
  -4  19   2     4693.36     4505.40     86.15 o 
  -3  19   2      309.24      306.42     17.09 o 
  -2  19   2     3876.88     3787.80     68.54 o 
  -1  19   2     3308.12     3421.40     89.63 o 
   0  19   2     1337.62     1309.15     28.41 o 
   1  19   2     1930.72     1975.90     29.37 o 
   2  19   2     5318.88     5268.76     67.03 o 
   3  19   2      647.85      659.88     16.89 o 
   4  19   2     3101.18     3101.68     50.25 o 
   5  19   2     3003.99     2940.41     49.91 o 
   6  19   2       12.56       19.47      6.42 o 
   7  19   2      420.30      385.51     21.98 o 
  -7  20   2      135.33      147.50     29.52 o 
  -6  20   2       31.37       24.86      8.40 o 
  -5  20   2       48.56       65.99     11.24 o 
  -4  20   2       30.98       24.96      6.40 o 
  -3  20   2       41.56       54.44      8.71 o 
  -2  20   2      157.35      133.48     10.62 o 
  -1  20   2      286.24      292.38     15.50 o 
   0  20   2       71.59       88.51     16.86 o 
   1  20   2        1.67        2.38      2.34 o 
   2  20   2     1034.60      998.00     20.93 o 
   3  20   2      906.49      864.05     20.21 o 
   4  20   2      140.35      152.25      9.17 o 
   5  20   2      217.85      206.32     12.71 o 
   6  20   2        7.93        7.81      5.47 o 
   7  20   2      184.94      205.08     17.16 o 
  -7  21   2     1537.32     1537.41    129.82 o 
  -6  21   2     1145.83     1145.12     76.83 o 
  -5  21   2     1158.97     1137.46     64.02 o 
  -4  21   2     3341.35     3269.21     67.50 o 
  -3  21   2      405.26      386.83     24.54 o 
  -2  21   2     4076.11     3974.10     72.27 o 
  -1  21   2      624.13      676.92     24.71 o 
   0  21   2      503.55      492.92     23.13 o 
   1  21   2     1248.65     1305.19     22.24 o 
   2  21   2     6297.04     6268.51     86.23 o 
   3  21   2      627.92      672.02     17.63 o 
   4  21   2     3153.10     3095.88     50.99 o 
   5  21   2     2635.08     2643.49     52.33 o 
   6  21   2       82.10       79.61     11.46 o 
  -7  22   2      155.15      203.47     31.66 o 
  -6  22   2     1455.80     1585.60     53.63 o 
  -5  22   2     1284.17     1188.68     66.87 o 
  -4  22   2       90.48       82.97      9.79 o 
  -3  22   2     3227.38     3165.40     81.18 o 
  -2  22   2     2277.55     2374.51     91.77 o 
  -1  22   2      119.93      130.87     11.62 o 
   0  22   2     4751.73     4697.73     85.01 o 
   1  22   2     2016.31     2036.94     34.60 o 
   2  22   2     1279.11     1272.96     28.36 o 
   3  22   2     1772.33     1755.43     42.71 o 
   4  22   2      615.80      642.24     21.12 o 
   5  22   2       38.59       38.86      7.20 o 
   6  22   2     1510.57     1561.35     45.37 o 
  -6  23   2      184.59      152.79     18.14 o 
  -5  23   2      292.18      300.19     34.15 o 
  -4  23   2      148.99      160.06     24.19 o 
  -3  23   2      483.55      462.89     25.25 o 
  -2  23   2       14.90        2.85      9.25 o 
  -1  23   2      693.34      742.25     27.45 o 
   0  23   2       27.43       59.04     12.80 o 
   1  23   2        8.76       19.91      7.59 o 
   2  23   2      331.95      368.18     13.62 o 
   3  23   2        4.55        1.87      3.95 o 
   4  23   2      773.77      775.83     23.71 o 
   5  23   2        0.66        7.37      6.47 o 
   6  23   2      265.48      299.31     20.58 o 
  -6  24   2     1500.31     1495.15     53.44 o 
  -5  24   2     1446.17     1513.77     78.96 o 
  -4  24   2      560.43      587.58     44.10 o 
  -3  24   2     2924.23     2881.34     76.56 o 
  -2  24   2      507.79      549.88     38.41 o 
  -1  24   2       14.36       25.41      7.28 o 
   0  24   2     2373.37     2343.83     41.74 o 
   1  24   2     2405.96     2417.77     44.21 o 
   2  24   2        3.65        8.77      4.30 o 
   3  24   2     4631.16     4780.19    127.40 o 
   4  24   2      912.53      927.13     30.50 o 
   5  24   2      229.98      298.11     18.89 o 
  -6  25   2       98.92       95.32     19.92 o 
  -5  25   2      361.73      367.37     24.61 o 
  -4  25   2     2556.51     2558.04    108.13 o 
  -3  25   2      729.28      719.89     47.66 o 
  -2  25   2     1158.73     1197.22     61.18 o 
  -1  25   2     3411.03     3457.41     80.81 o 
   0  25   2      927.71     1036.15     29.40 o 
   1  25   2     1412.80     1490.62     35.35 o 
   2  25   2     2688.67     2724.74     50.46 o 
   3  25   2      188.43      225.59     15.12 o 
   4  25   2      935.86      950.14     39.29 o 
   5  25   2     1265.71     1268.65     39.85 o 
  -5  26   2       13.75        8.95      8.68 o 
  -4  26   2      129.24      141.56     25.61 o 
  -3  26   2        2.76        3.56     10.67 o 
  -2  26   2      229.46      280.99     29.17 o 
  -1  26   2      322.53      298.51     20.97 o 
   0  26   2        1.51       22.19      7.78 o 
   1  26   2       80.33       91.65      7.80 o 
   2  26   2      140.09      161.21     12.95 o 
   3  26   2       12.76       20.59      8.71 o 
   4  26   2        6.04       -0.12      7.28 o 
  -4  27   2     1767.38     1871.58     90.34 o 
  -3  27   2      577.45      520.71     41.97 o 
  -2  27   2      816.55      778.94     49.08 o 
  -1  27   2     1977.44     1907.24     59.70 o 
   0  27   2      890.37      882.71     34.32 o 
   1  27   2     1628.49     1723.12     52.77 o 
   2  27   2     1317.78     1372.39     38.61 o 
   3  27   2      138.30      143.81     32.72 o 
   4  27   2      407.08      429.86     27.04 o 
  -4  28   2      447.41      452.13     27.45 o 
  -3  28   2     3046.62     3164.12    125.91 o 
  -2  28   2      444.84      463.81     37.70 o 
  -1  28   2      167.20      176.81     17.52 o 
   0  28   2      954.98     1023.64     38.38 o 
   1  28   2     2673.86     2822.71    109.19 o 
   2  28   2      119.00      133.02     21.34 o 
   3  28   2     2402.21     2475.27     72.10 o 
  -3  29   2      286.11      381.29     37.70 o 
  -2  29   2       14.06        5.69     12.09 o 
  -1  29   2      397.51      401.92     37.70 o 
   0  29   2        0.94       13.06      8.20 o 
   1  29   2      271.39      367.07     29.17 o 
   2  29   2        9.62       -3.56      9.96 o 
  -2  30   2      762.23      862.17     54.77 o 
  -1  30   2       45.28      105.28     22.76 o 
   0  30   2     1685.90     1789.07     86.07 o 
   1  30   2      514.27      566.95     39.12 o 
 -10   1   3        0.47       -8.21      8.29 o 
  -9   1   3      303.06      331.13     17.25 o 
  -8   1   3     4232.21     4272.93     72.46 o 
  -7   1   3       42.35       43.61      6.22 o 
  -6   1   3     3211.61     3174.65     45.22 o 
  -5   1   3     7990.34     8174.46     99.72 o 
  -4   1   3      204.64      220.53      8.11 o 
  -3   1   3    12762.87    13274.67    153.66 o 
  -2   1   3     8903.22     8826.45    123.64 o 
  -1   1   3      390.11      426.84      7.97 o 
   0   1   3    22858.66    23423.73    219.33 o 
   1   1   3    19731.07    19393.81    207.06 o 
   2   1   3       18.13       24.58      3.39 o 
   3   1   3    12310.80    12160.31    132.70 o 
   4   1   3     7874.20     7724.24     80.07 o 
   5   1   3     1277.31     1277.29     20.37 o 
   6   1   3      765.22      733.08     33.20 o 
   7   1   3     3110.77     2945.02    118.80 o 
   8   1   3        0.58        4.82      8.71 o 
   9   1   3     2699.63     2738.58     87.02 o 
 -10   2   3     2040.28     2178.27    159.34 o 
  -9   2   3      509.26      507.30     19.01 o 
  -8   2   3      565.80      632.29     20.17 o 
  -7   2   3     2373.57     2452.12     45.69 o 
  -6   2   3     6201.61     6220.46     86.24 o 
  -5   2   3      116.82      140.45      8.57 o 
  -4   2   3    13172.75    13295.63    152.81 o 
  -3   2   3     3574.91     3670.15     54.78 o 
  -2   2   3     7115.11     7492.74    108.40 o 
  -1   2   3     1800.69     1665.75     21.27 o 
   0   2   3      502.74      501.92      8.42 o 
   1   2   3      643.28      622.98      9.46 o 
   2   2   3    11735.50    11944.65    120.79 o 
   3   2   3     1606.91     1548.04     20.74 o 
   4   2   3     5577.41     5454.27     63.55 o 
   5   2   3     7816.51     7555.68     93.39 o 
   6   2   3       16.19       31.18      5.82 o 
   7   2   3     2583.20     2563.40     91.77 o 
   8   2   3     1828.42     1792.88    113.82 o 
   9   2   3      288.51      312.76     27.89 o 
 -10   3   3      352.89      392.37     26.16 o 
  -9   3   3       14.54       22.44      7.66 o 
  -8   3   3      115.97      130.78     10.58 o 
  -7   3   3      320.19      318.55     13.30 o 
  -6   3   3      258.94      271.97     10.43 o 
  -5   3   3     1326.27     1398.58     26.64 o 
  -4   3   3      231.96      249.56      6.92 o 
  -3   3   3      232.58      262.77     10.88 o 
  -2   3   3      365.69      360.71      9.61 o 
  -1   3   3       26.68       21.20      2.22 o 
   0   3   3     6236.49     6602.96     73.39 o 
   1   3   3     1057.60     1014.69     13.14 o 
   2   3   3      484.77      522.07      9.78 o 
   3   3   3       47.57       51.09      3.21 o 
   4   3   3      432.75      394.88      9.92 o 
   5   3   3     1050.97     1067.16     22.24 o 
   6   3   3       46.36       55.31      5.97 o 
   7   3   3       66.21       66.38     10.00 o 
   8   3   3       15.72       40.55     12.58 o 
   9   3   3       26.63       12.66     12.45 o 
 -10   4   3      346.13      400.19     27.16 o 
  -9   4   3     1144.75     1100.81     34.42 o 
  -8   4   3      711.51      748.04     22.27 o 
  -7   4   3     4615.91     4627.49     68.70 o 
  -6   4   3       47.56       71.10      6.16 o 
  -5   4   3     5892.46     6072.09     70.14 o 
  -4   4   3     6573.37     6785.28     82.74 o 
  -3   4   3     2381.39     2441.14     46.82 o 
  -2   4   3     4298.16     4629.92     79.48 o 
  -1   4   3    17213.77    17381.95    215.70 o 
   0   4   3    13406.26    13295.58    133.56 o 
   1   4   3     7814.84     7771.86     85.99 o 
   2   4   3    21152.33    20976.30    194.24 o 
   3   4   3      148.32      132.94      5.11 o 
   4   4   3     1512.03     1415.68     21.86 o 
   5   4   3     2498.10     2537.69     40.40 o 
   6   4   3     3888.75     3766.32     61.14 o 
   7   4   3      200.60      214.40     14.92 o 
   8   4   3     2394.43     2352.31     56.93 o 
   9   4   3      394.73      411.56     30.86 o 
  -9   5   3      683.25      730.07     27.19 o 
  -8   5   3     3526.78     3525.33     73.40 o 
  -7   5   3        1.50        5.40      5.22 o 
  -6   5   3     4394.53     4291.07     62.97 o 
  -5   5   3     8126.02     8303.49     93.01 o 
  -4   5   3      849.60      945.17     15.08 o 
  -3   5   3    16464.04    16541.85    229.87 o 
  -2   5   3    11993.64    11486.17    182.47 o 
  -1   5   3      534.52      603.57     13.76 o 
   0   5   3     4511.73     4498.95     47.45 o 
   1   5   3    13916.58    14269.36    133.25 o 
   2   5   3     1349.51     1527.48     18.45 o 
   3   5   3     6603.39     6566.39     69.84 o 
   4   5   3     4574.59     4458.08     53.76 o 
   5   5   3      133.81      143.87      9.12 o 
   6   5   3     7066.11     7071.40     97.93 o 
   7   5   3     1624.60     1560.19     48.83 o 
   8   5   3      182.29      193.28     15.70 o 
  -9   6   3        9.67       15.16      9.52 o 
  -8   6   3      326.60      299.22     20.56 o 
  -7   6   3       69.54       98.25      8.51 o 
  -6   6   3        7.47       14.39      3.94 o 
  -5   6   3        8.34       27.29      5.41 o 
  -4   6   3      325.86      377.12      8.71 o 
  -3   6   3     1054.42     1124.66     26.18 o 
  -2   6   3     2472.01     2661.45     42.67 o 
  -1   6   3        5.39       14.29      1.93 o 
   0   6   3       14.97       31.80      2.08 o 
   1   6   3      563.10      671.54     11.46 o 
   2   6   3      160.35      140.49      4.76 o 
   3   6   3        1.88       12.81      2.76 o 
   4   6   3       60.25       68.36      4.60 o 
   5   6   3     4507.25     4300.94     57.39 o 
   6   6   3      397.79      365.52     13.46 o 
   7   6   3       59.96       55.17      9.40 o 
   8   6   3        0.26       -3.91      6.47 o 
  -9   7   3      676.26      675.33     34.86 o 
  -8   7   3     1770.74     1752.71     36.71 o 
  -7   7   3      341.77      337.01     14.71 o 
  -6   7   3     2586.65     2598.94     48.42 o 
  -5   7   3     8343.25     8134.27    108.61 o 
  -4   7   3      214.84      251.75      8.38 o 
  -3   7   3     7136.81     6608.96     96.62 o 
  -2   7   3     5611.84     5384.89     79.71 o 
  -1   7   3      179.44      191.49      6.30 o 
   0   7   3    12183.25    12288.49    115.32 o 
   1   7   3    17402.92    17490.23    172.22 o 
   2   7   3      110.40      145.55      4.92 o 
   3   7   3     7592.63     7365.07     77.73 o 
   4   7   3     6825.37     6867.29     84.26 o 
   5   7   3       18.31       44.51      5.73 o 
   6   7   3     2795.12     2765.67     46.41 o 
   7   7   3     2538.10     2593.18     45.98 o 
   8   7   3      186.22      179.72     16.71 o 
  -9   8   3      618.08      590.87     38.77 o 
  -8   8   3      180.32      198.33     11.31 o 
  -7   8   3    10155.74     9846.16    149.50 o 
  -6   8   3     2483.54     2537.59     47.85 o 
  -5   8   3     5847.13     5854.10     91.46 o 
  -4   8   3     5932.08     5965.78     94.80 o 
  -3   8   3     4186.88     4238.30     58.90 o 
  -2   8   3      527.43      514.80     14.58 o 
  -1   8   3    24749.11    24399.30    294.77 o 
   0   8   3    15347.05    15653.90    154.39 o 
   1   8   3    10880.59    11145.68    111.73 o 
   2   8   3    17384.07    17493.22    173.79 o 
   3   8   3      423.91      416.43      9.68 o 
   4   8   3      374.15      385.16     11.71 o 
   5   8   3     5035.89     4886.84     64.26 o 
   6   8   3      757.02      786.36     20.40 o 
   7   8   3      682.04      710.78     20.57 o 
   8   8   3     2887.31     2766.45     64.87 o 
  -9   9   3       79.18       71.83     13.83 o 
  -8   9   3       13.56       24.49      6.47 o 
  -7   9   3       43.53       44.89      7.09 o 
  -6   9   3       25.22       29.87      6.16 o 
  -5   9   3      724.72      708.31     19.58 o 
  -4   9   3       11.95       22.05      4.17 o 
  -3   9   3     3525.67     3350.80     55.05 o 
  -2   9   3       33.76       50.13     15.51 o 
  -1   9   3      347.16      276.29      8.55 o 
   0   9   3     1801.45     1968.61     24.88 o 
   1   9   3       73.37      102.91      3.82 o 
   2   9   3      837.70      875.91     13.83 o 
   3   9   3      198.78      196.84      7.04 o 
   4   9   3     1564.72     1551.30     25.78 o 
   5   9   3      101.34      102.78      6.70 o 
   6   9   3      922.43      865.71     21.82 o 
   7   9   3      119.95      141.74      9.76 o 
   8   9   3       59.29       81.56     11.91 o 
  -9  10   3       25.04       51.49     13.27 o 
  -8  10   3       33.53       38.37      7.89 o 
  -7  10   3      500.17      514.80     18.37 o 
  -6  10   3     2328.19     2349.37     45.69 o 
  -5  10   3     1455.39     1502.50     36.61 o 
  -4  10   3     7599.46     7398.61    112.45 o 
  -3  10   3      539.32      550.33     13.22 o 
  -2  10   3     5170.82     5073.46     84.45 o 
  -1  10   3     6546.04     6339.63    103.42 o 
   0  10   3      590.71      598.36     10.93 o 
   1  10   3      510.98      530.25      9.21 o 
   2  10   3     7342.37     7060.89     74.19 o 
   3  10   3     4281.69     4108.26     49.98 o 
   4  10   3     2786.21     2618.57     38.19 o 
   5  10   3     4304.72     4190.78     57.00 o 
   6  10   3      131.04      147.69      9.38 o 
   7  10   3      642.59      638.79     19.65 o 
   8  10   3      449.23      394.72     21.43 o 
  -9  11   3     1857.12     1925.67     66.14 o 
  -8  11   3     2348.33     2388.35     48.99 o 
  -7  11   3       75.84       74.99      8.19 o 
  -6  11   3     3229.35     3231.21     58.37 o 
  -5  11   3     5460.75     5331.90     98.48 o 
  -4  11   3       65.35       78.37     10.87 o 
  -3  11   3     4534.54     4431.75     63.04 o 
  -2  11   3     7229.70     7010.82    114.13 o 
  -1  11   3       15.32       28.16      3.23 o 
   0  11   3    10930.34    10775.80    108.34 o 
   1  11   3     3234.29     3096.41     37.03 o 
   2  11   3      184.98      160.24      5.95 o 
   3  11   3     8496.17     8135.28     97.65 o 
   4  11   3     3109.16     3171.07     44.54 o 
   5  11   3      149.26      170.93      9.14 o 
   6  11   3     5283.53     5011.17     75.09 o 
   7  11   3     1841.63     1863.09     37.66 o 
   8  11   3      189.19      174.44     16.23 o 
  -9  12   3      688.85      666.45     36.21 o 
  -8  12   3      289.40      277.36     21.36 o 
  -7  12   3      584.62      569.13     19.69 o 
  -6  12   3       87.45       89.89      8.20 o 
  -5  12   3        0.96        1.92      4.48 o 
  -4  12   3      473.58      451.59     19.09 o 
  -3  12   3      729.46      718.66     15.74 o 
  -2  12   3      328.39      343.67     17.25 o 
  -1  12   3     4009.75     3999.62     60.73 o 
   0  12   3      497.20      509.39      8.91 o 
   1  12   3     1341.23     1482.40     19.23 o 
   2  12   3     1040.35     1068.88     16.15 o 
   3  12   3       55.67       73.68      5.14 o 
   4  12   3        1.43        4.28      2.82 o 
   5  12   3      567.86      576.73     19.05 o 
   6  12   3        8.44       18.97      5.30 o 
   7  12   3       75.42       79.53      8.34 o 
   8  12   3      368.51      375.95     18.14 o 
  -9  13   3      692.97      665.41     27.10 o 
  -8  13   3      784.69      787.71     24.94 o 
  -7  13   3       11.05       13.22      5.81 o 
  -6  13   3     3307.19     3261.53     68.08 o 
  -5  13   3     1391.21     1372.24     35.36 o 
  -4  13   3      289.74      322.08     14.60 o 
  -3  13   3     1277.93     1246.81     30.48 o 
  -2  13   3     5611.58     5376.65     89.52 o 
  -1  13   3      399.19      406.11     10.73 o 
   0  13   3     2803.68     2701.33     37.44 o 
   1  13   3     8650.88     8805.03     90.03 o 
   2  13   3      612.63      570.87     12.69 o 
   3  13   3     3154.62     3060.98     42.64 o 
   4  13   3      353.61      431.72     12.10 o 
   5  13   3      297.44      237.70     11.06 o 
   6  13   3     1012.61      973.85     24.28 o 
   7  13   3     1132.77     1128.31     30.79 o 
   8  13   3       29.22       15.01      7.64 o 
  -8  14   3      217.96      232.58     16.04 o 
  -7  14   3     2030.74     2006.03     64.89 o 
  -6  14   3     1065.45     1087.08     31.95 o 
  -5  14   3      134.36      167.75     11.65 o 
  -4  14   3    13537.74    12897.38    215.55 o 
  -3  14   3     3500.44     3399.16     54.21 o 
  -2  14   3     6186.85     5989.09    118.50 o 
  -1  14   3    10775.69    11144.20    194.85 o 
   0  14   3     1376.93     1345.80     27.10 o 
   1  14   3     2521.52     2633.51     33.23 o 
   2  14   3     7309.58     7122.14     86.33 o 
   3  14   3     3073.37     2985.52     66.28 o 
   4  14   3     2548.38     2524.34     38.01 o 
   5  14   3    10339.39    10049.77    134.62 o 
   6  14   3      150.49      166.23     10.51 o 
   7  14   3     1697.96     1619.11     38.79 o 
  -8  15   3     1559.76     1578.05     52.30 o 
  -7  15   3       11.63       18.00      9.30 o 
  -6  15   3      775.54      796.08     26.78 o 
  -5  15   3       18.30       24.36      6.13 o 
  -4  15   3      349.38      361.72     19.03 o 
  -3  15   3       54.65       75.76     11.65 o 
  -2  15   3      995.16      993.46     28.88 o 
  -1  15   3      898.20      942.21     23.15 o 
   0  15   3     1822.95     1815.65     27.11 o 
   1  15   3        4.62       10.12      3.39 o 
   2  15   3      530.14      484.80     11.98 o 
   3  15   3      649.91      700.65     15.48 o 
   4  15   3        6.16       15.25      6.14 o 
   5  15   3      336.73      323.66     13.18 o 
   6  15   3      260.41      246.59     12.54 o 
   7  15   3      277.98      250.27     15.17 o 
  -8  16   3      408.71      419.11     25.61 o 
  -7  16   3     2527.26     2645.42     79.47 o 
  -6  16   3      543.55      560.12     21.98 o 
  -5  16   3       51.10       48.29      7.50 o 
  -4  16   3     1730.31     1730.55     41.20 o 
  -3  16   3      629.50      626.71     37.70 o 
  -2  16   3       64.66       68.56      7.86 o 
  -1  16   3     5036.83     5121.19     88.30 o 
   0  16   3      809.25      771.14     15.48 o 
   1  16   3     2373.68     2368.84     33.18 o 
   2  16   3     1656.72     1675.31     29.11 o 
   3  16   3      570.15      522.41     13.23 o 
   4  16   3     1086.91     1110.19     24.43 o 
   5  16   3      875.80      859.27     22.09 o 
   6  16   3      449.68      474.51     18.78 o 
   7  16   3      465.07      447.08     20.33 o 
  -8  17   3      685.44      723.04     34.53 o 
  -7  17   3        3.09        2.13     11.38 o 
  -6  17   3     1726.93     1729.25     44.22 o 
  -5  17   3     2447.31     2520.23     74.14 o 
  -4  17   3        0.05        7.41      4.78 o 
  -3  17   3     5987.81     5862.30    183.53 o 
  -2  17   3     6810.88     6706.75    133.28 o 
  -1  17   3     1065.81     1008.76     30.07 o 
   0  17   3    10199.21    10076.21    128.87 o 
   1  17   3     3039.15     3044.96     40.98 o 
   2  17   3      771.75      740.22     15.69 o 
   3  17   3     6958.98     6657.15     83.38 o 
   4  17   3     5179.85     4843.20     71.63 o 
   5  17   3      237.15      231.01     11.53 o 
   6  17   3     1788.29     1841.37     41.72 o 
   7  17   3      663.77      660.43     23.90 o 
  -8  18   3       41.02       32.37     11.05 o 
  -7  18   3       56.50       35.57     16.36 o 
  -6  18   3      559.19      599.48     31.08 o 
  -5  18   3      329.10      277.50     17.76 o 
  -4  18   3      775.19      775.12     25.08 o 
  -3  18   3      975.11      940.42     49.80 o 
  -2  18   3     1765.92     1780.05     61.53 o 
  -1  18   3      128.86      126.30     25.96 o 
   0  18   3      922.01      943.91     25.39 o 
   1  18   3       84.90       84.03      6.13 o 
   2  18   3      490.24      474.18     12.31 o 
   3  18   3      168.08      175.11      7.98 o 
   4  18   3      986.60      920.62     22.32 o 
   5  18   3     1055.29     1094.00     29.07 o 
   6  18   3      572.69      628.91     22.48 o 
   7  18   3      764.31      740.49     32.75 o 
  -7  19   3       79.05       81.09     22.76 o 
  -6  19   3     1093.35     1175.88     67.58 o 
  -5  19   3     2701.40     2671.55     59.52 o 
  -4  19   3      112.16       94.98      9.71 o 
  -3  19   3     1716.50     1725.76     73.98 o 
  -2  19   3     2930.32     2913.27     66.92 o 
  -1  19   3        1.85        0.00      4.53 o 
   0  19   3     1234.20     1244.79     23.54 o 
   1  19   3      275.06      260.46     10.67 o 
   2  19   3     1252.63     1201.64     22.08 o 
   3  19   3      920.14      943.34     21.89 o 
   4  19   3     1947.47     1928.21     36.32 o 
   5  19   3       16.62       13.05      5.58 o 
   6  19   3      777.07      774.95     25.32 o 
  -7  20   3     3497.05     3728.94    149.39 o 
  -6  20   3      378.03      367.06     37.70 o 
  -5  20   3     1445.48     1362.61     37.72 o 
  -4  20   3     3457.46     3404.26     70.58 o 
  -3  20   3     1362.94     1353.71     64.73 o 
  -2  20   3      143.29      130.43     11.44 o 
  -1  20   3    11867.27    11573.03    221.71 o 
   0  20   3     2093.22     2091.31     34.65 o 
   1  20   3     2635.20     2558.29     45.97 o 
   2  20   3     7151.94     7229.19     89.94 o 
   3  20   3      612.73      603.11     16.98 o 
   4  20   3     1537.46     1570.69     31.94 o 
   5  20   3     1597.24     1603.66     37.73 o 
   6  20   3     1309.33     1355.37     39.43 o 
  -7  21   3       26.88       17.07     15.65 o 
  -6  21   3      335.37      358.52     38.41 o 
  -5  21   3     1587.99     1528.64    105.28 o 
  -4  21   3      127.43      137.53     13.64 o 
  -3  21   3     2363.22     2374.51     95.32 o 
  -2  21   3     1740.29     1858.07     76.83 o 
  -1  21   3       48.14       64.23      9.01 o 
   0  21   3      969.34      996.22     20.79 o 
   1  21   3     1025.36     1012.88     23.84 o 
   2  21   3       47.79       42.43      4.74 o 
   3  21   3      759.98      744.86     19.41 o 
   4  21   3      957.80      906.43     26.03 o 
   5  21   3       56.17       61.81      8.62 o 
   6  21   3      826.46      868.84     27.77 o 
  -6  22   3        1.41       -2.85     10.67 o 
  -5  22   3       28.66       45.53     17.78 o 
  -4  22   3     2255.68     2240.09     64.10 o 
  -3  22   3      473.96      512.18     38.41 o 
  -2  22   3     1020.68     1005.86     52.64 o 
  -1  22   3      934.61      991.25     27.86 o 
   0  22   3      106.11      122.81      9.77 o 
   1  22   3       19.22       16.16      7.39 o 
   2  22   3     1106.32     1184.68     27.44 o 
   3  22   3      783.57      834.62     21.01 o 
   4  22   3      468.66      516.24     19.49 o 
   5  22   3     1237.30     1210.95     32.49 o 
   6  22   3       45.11       41.97     17.07 o 
  -6  23   3     1889.80     1849.53     93.19 o 
  -5  23   3      996.27      953.93     60.47 o 
  -4  23   3      216.55      194.78     19.56 o 
  -3  23   3     3302.14     3299.28    123.06 o 
  -2  23   3     4562.57     4427.49    148.67 o 
  -1  23   3      144.21      141.46     10.90 o 
   0  23   3     3036.88     2976.96     52.59 o 
   1  23   3     2719.91     2782.81     50.23 o 
   2  23   3       85.19       96.68      9.08 o 
   3  23   3     2391.49     2474.81     48.81 o 
   4  23   3     1980.65     1997.05     43.40 o 
   5  23   3       10.99        9.40      7.50 o 
  -6  24   3      162.32      229.06     32.72 o 
  -5  24   3      844.87      915.52     59.75 o 
  -4  24   3       87.47       95.01     19.21 o 
  -3  24   3      205.97      192.07     25.61 o 
  -2  24   3        6.56        6.40     11.38 o 
  -1  24   3     1632.15     1625.98     82.95 o 
   0  24   3      203.63      212.62     10.18 o 
   1  24   3      961.09      977.52     24.22 o 
   2  24   3      850.10      891.21     53.35 o 
   3  24   3      117.81      125.29     12.23 o 
   4  24   3      470.83      424.99     26.59 o 
   5  24   3      249.72      255.00     15.49 o 
  -5  25   3       23.05       30.59     17.07 o 
  -4  25   3       92.20       77.25     13.27 o 
  -3  25   3       22.97       42.68     15.65 o 
  -2  25   3      683.50      662.27     43.39 o 
  -1  25   3       38.12       40.58      9.91 o 
   0  25   3     1086.65     1113.06     26.35 o 
   1  25   3      800.22      806.53     21.76 o 
   2  25   3       46.79       59.76     11.57 o 
   3  25   3      457.13      501.00     22.38 o 
   4  25   3       55.00       52.92     10.09 o 
  -5  26   3      288.91      219.10     31.30 o 
  -4  26   3     2486.53     2519.63    108.13 o 
  -3  26   3      675.15      660.14     46.24 o 
  -2  26   3     1156.38     1276.18     64.02 o 
  -1  26   3     3730.64     3582.40    138.71 o 
   0  26   3       23.70       24.35      5.08 o 
   1  26   3      157.29      174.54     20.63 o 
   2  26   3     1848.15     1938.00     65.09 o 
   3  26   3     1686.02     1717.78     54.77 o 
   4  26   3      451.93      447.21     22.04 o 
  -4  27   3      101.76       90.34     22.76 o 
  -3  27   3       56.39       23.47     14.23 o 
  -2  27   3      699.11      677.92     45.53 o 
  -1  27   3       43.90       67.58     19.21 o 
   0  27   3     1481.60     1371.38     38.55 o 
   1  27   3     1544.51     1582.39     51.15 o 
   2  27   3      432.35      465.92     26.32 o 
   3  27   3      724.27      742.70     34.19 o 
  -3  28   3      144.74      161.48     25.61 o 
  -2  28   3       96.54      147.96     23.47 o 
  -1  28   3      603.58      605.37     46.95 o 
   0  28   3        4.29       13.25      6.90 o 
   1  28   3        4.58       11.79     11.38 o 
   2  28   3      202.15      198.44     23.12 o 
  -2  29   3     1242.87     1128.93     69.00 o 
  -1  29   3        1.76        4.98     12.80 o 
   0  29   3     1051.22     1008.71     61.89 o 
   1  29   3     1232.56     1326.06     63.31 o 
  -9   0   4     2737.67     2754.38    109.55 o 
  -8   0   4     2173.41     2276.10     64.10 o 
  -7   0   4      194.08      181.49     14.99 o 
  -6   0   4     1930.45     2035.68    112.75 o 
  -5   0   4     7271.41     7250.05    152.91 o 
  -4   0   4     2732.66     2668.55     97.10 o 
  -3   0   4     8045.15     8358.52    176.04 o 
  -2   0   4    33202.91    32406.40    506.73 o 
  -1   0   4       69.36      112.23      7.50 o 
   0   0   4    14324.73    14376.27    202.73 o 
   1   0   4     7694.19     7641.61    132.37 o 
   2   0   4      251.72      258.59     11.87 o 
   3   0   4     4557.91     4708.79     89.05 o 
   4   0   4     8708.37     8566.48    152.89 o 
   5   0   4     3059.95     2987.87    100.30 o 
   6   0   4     7128.89     6787.78    225.50 o 
   7   0   4     3351.85     3339.12    133.74 o 
   8   0   4       61.74       46.95     20.63 o 
  -9   1   4      113.44      102.43     11.85 o 
  -8   1   4       89.84      110.41      9.65 o 
  -7   1   4     3045.68     3039.05     54.32 o 
  -6   1   4     1161.22     1167.47     23.30 o 
  -5   1   4     3084.67     2991.92     50.94 o 
  -4   1   4     2895.43     2824.56     47.57 o 
  -3   1   4     1076.39     1213.99     22.12 o 
  -2   1   4     1005.46      988.58     18.17 o 
  -1   1   4     2002.42     2027.53     24.77 o 
   0   1   4     4621.27     4859.57     49.65 o 
   1   1   4     1295.94     1471.05     21.27 o 
   2   1   4     9957.45     9913.10    120.35 o 
   3   1   4      923.49      926.76     18.68 o 
   4   1   4     2170.51     2188.45     35.26 o 
   5   1   4     1830.34     1841.08     39.70 o 
   6   1   4      495.69      453.44     26.88 o 
   7   1   4       21.16        1.40      8.29 o 
   8   1   4      410.64      389.89     40.55 o 
  -9   2   4      113.73      115.94     12.31 o 
  -8   2   4      678.53      714.41     25.59 o 
  -7   2   4      249.21      264.64     12.65 o 
  -6   2   4        5.64       20.00      4.83 o 
  -5   2   4     2852.20     2851.11     56.64 o 
  -4   2   4       28.85       39.72      4.64 o 
  -3   2   4     2558.22     2561.70     39.14 o 
  -2   2   4      123.34      183.55      6.61 o 
  -1   2   4      523.86      588.67     10.11 o 
   0   2   4      303.71      308.16      7.06 o 
   1   2   4     5637.36     5886.70     68.33 o 
   2   2   4      556.12      546.19     12.71 o 
   3   2   4     3540.53     3511.36     49.33 o 
   4   2   4      846.60      848.66     18.58 o 
   5   2   4      112.49      117.83      9.57 o 
   6   2   4      237.56      231.33     20.37 o 
   7   2   4      399.20      424.74     28.39 o 
   8   2   4      217.82      244.66     24.63 o 
  -9   3   4     1273.29     1260.95     43.69 o 
  -8   3   4      444.53      471.60     20.59 o 
  -7   3   4     6061.32     6223.28     97.35 o 
  -6   3   4     4395.17     4381.98     82.04 o 
  -5   3   4      719.09      754.99     25.71 o 
  -4   3   4    12792.90    12638.22    161.63 o 
  -3   3   4    14713.23    15181.48    212.16 o 
  -2   3   4     5359.52     5543.88     67.69 o 
  -1   3   4    14178.91    13573.99    144.99 o 
   0   3   4    10864.40    11093.57    113.66 o 
   1   3   4      765.77      736.80     12.28 o 
   2   3   4     9615.90     9518.32    105.69 o 
   3   3   4     5766.50     5728.51     81.80 o 
   4   3   4     2194.34     2188.37     38.73 o 
   5   3   4     3917.02     3875.71     70.40 o 
   6   3   4      457.91      501.51     50.15 o 
   7   3   4      947.78      882.43     40.73 o 
   8   3   4     2207.96     2139.54     72.93 o 
  -9   4   4      997.50      957.75     32.24 o 
  -8   4   4      756.02      784.19     27.22 o 
  -7   4   4      333.91      367.75     28.83 o 
  -6   4   4      351.08      405.14     14.25 o 
  -5   4   4     1802.99     1831.41     47.87 o 
  -4   4   4      184.83      177.53      8.95 o 
  -3   4   4      245.77      225.65      9.25 o 
  -2   4   4    11833.77    12164.18    140.17 o 
  -1   4   4     1055.79     1118.34     20.03 o 
   0   4   4     8516.47     8896.85    113.52 o 
   1   4   4     1395.74     1331.64     18.96 o 
   2   4   4      130.59      160.93      5.36 o 
   3   4   4     2937.42     2952.68     35.42 o 
   4   4   4     2417.67     2401.97     40.11 o 
   5   4   4      491.96      473.54     13.37 o 
   6   4   4     2009.21     1881.21     41.13 o 
   7   4   4     1692.29     1623.15     88.21 o 
   8   4   4      157.52      153.66     20.04 o 
  -9   5   4      676.58      747.38     28.36 o 
  -8   5   4      785.71      794.94     31.77 o 
  -7   5   4       71.47       86.10      9.70 o 
  -6   5   4      279.20      314.98     19.32 o 
  -5   5   4      919.44      932.73     24.56 o 
  -4   5   4       57.51       60.45      5.21 o 
  -3   5   4     8501.88     8841.56    147.51 o 
  -2   5   4     9869.46    10627.90    123.45 o 
  -1   5   4     5324.27     5171.98     59.47 o 
   0   5   4     1750.17     1834.77     23.58 o 
   1   5   4     4037.30     4028.28     46.67 o 
   2   5   4      199.62      176.22      7.08 o 
   3   5   4     1519.02     1454.83     24.66 o 
   4   5   4       91.29      109.19      7.43 o 
   5   5   4     5647.36     5511.78     71.83 o 
   6   5   4      442.83      438.84     17.71 o 
   7   5   4      843.50      838.94     30.17 o 
   8   5   4      397.47      450.28     31.36 o 
  -9   6   4      679.61      716.99     27.74 o 
  -8   6   4     2996.10     3012.63     66.03 o 
  -7   6   4      358.21      375.03     17.98 o 
  -6   6   4     3768.43     3794.61     85.23 o 
  -5   6   4     8508.18     8448.71    141.21 o 
  -4   6   4       76.36       88.85     11.29 o 
  -3   6   4     5092.23     5126.12     68.64 o 
  -2   6   4    11554.10    11364.51    131.51 o 
  -1   6   4      183.08      150.89      7.36 o 
   0   6   4     8069.36     8377.84     87.43 o 
   1   6   4     9626.83     8937.41     86.74 o 
   2   6   4     1937.05     1969.29     25.59 o 
   3   6   4    12881.79    12777.93    140.86 o 
   4   6   4     6121.23     6081.66     76.80 o 
   5   6   4      489.99      501.26     13.96 o 
   6   6   4     2825.90     2749.90     42.67 o 
   7   6   4     1507.42     1505.28     42.77 o 
   8   6   4       67.09       51.89     40.19 o 
  -9   7   4      379.68      358.60     21.48 o 
  -8   7   4      438.62      439.57     24.83 o 
  -7   7   4      521.29      530.49     18.90 o 
  -6   7   4      605.87      659.22     23.56 o 
  -5   7   4        3.76        7.98      5.77 o 
  -4   7   4     3548.15     3524.43     57.48 o 
  -3   7   4      990.35      835.62     21.66 o 
  -2   7   4       40.43       42.95      5.52 o 
  -1   7   4    16316.30    16048.55    184.23 o 
   0   7   4      282.30      263.51      9.95 o 
   1   7   4     2735.89     2713.08     30.34 o 
   2   7   4      694.76      703.73     11.84 o 
   3   7   4     2766.34     2774.39     40.34 o 
   4   7   4      342.11      380.62     13.84 o 
   5   7   4     2929.77     2973.86     44.02 o 
   6   7   4      824.37      813.45     19.42 o 
   7   7   4     1212.13     1191.17     37.34 o 
   8   7   4     1228.20     1279.14     40.68 o 
  -9   8   4      346.99      380.78     23.52 o 
  -8   8   4      412.63      412.49     20.05 o 
  -7   8   4      414.89      458.28     20.36 o 
  -6   8   4      202.64      211.98     13.57 o 
  -5   8   4      857.80      848.28     31.14 o 
  -4   8   4     2248.29     2266.23     75.99 o 
  -3   8   4     1468.50     1510.16     29.20 o 
  -2   8   4     4190.40     4012.58     56.98 o 
  -1   8   4      324.11      322.54     10.86 o 
   0   8   4       92.80       90.32      3.78 o 
   1   8   4       32.66       36.45      2.86 o 
   2   8   4     1123.62     1240.76     17.63 o 
   3   8   4        6.22        6.08      3.22 o 
   4   8   4     1139.09     1090.88     21.12 o 
   5   8   4      287.52      309.35     16.58 o 
   6   8   4      263.05      277.84     11.36 o 
   7   8   4      100.45      102.59     12.43 o 
   8   8   4        2.82        0.74      7.39 o 
  -9   9   4      850.97      918.52     44.10 o 
  -8   9   4       68.80       62.74      9.98 o 
  -7   9   4     1638.28     1681.22     44.33 o 
  -6   9   4     2974.60     2917.51     63.00 o 
  -5   9   4      343.09      327.70     18.53 o 
  -4   9   4     6781.66     6577.17    112.01 o 
  -3   9   4     3171.55     3017.38     59.40 o 
  -2   9   4     1105.52     1002.74     22.14 o 
  -1   9   4     9201.38     9124.17    107.98 o 
   0   9   4     1833.14     1772.09     21.50 o 
   1   9   4     3512.02     3469.33     39.53 o 
   2   9   4     9979.33     9872.84    110.10 o 
   3   9   4     2764.56     2700.19     43.00 o 
   4   9   4     2055.89     2065.54     32.84 o 
   5   9   4     7065.30     6904.84     87.92 o 
   6   9   4     2175.00     2124.77     39.95 o 
   7   9   4      738.54      691.46     27.59 o 
   8   9   4     1380.23     1379.05     64.99 o 
  -9  10   4      189.10      246.13     33.43 o 
  -8  10   4      888.21      919.48     37.68 o 
  -7  10   4     1390.36     1479.82     40.69 o 
  -6  10   4     5315.16     5259.48    150.16 o 
  -5  10   4     6803.18     6743.47    202.74 o 
  -4  10   4        6.77       14.46      5.97 o 
  -3  10   4     1861.92     1746.48     37.19 o 
  -2  10   4     6227.06     6061.61    105.82 o 
  -1  10   4      729.55      647.13     11.37 o 
   0  10   4       23.64       24.49      2.57 o 
   1  10   4     9429.06     9403.19     96.45 o 
   2  10   4       32.36       45.80      9.86 o 
   3  10   4     6062.78     6006.91     83.23 o 
   4  10   4      513.47      517.85     13.76 o 
   5  10   4      302.97      306.01     11.30 o 
   6  10   4      718.61      713.62     20.45 o 
   7  10   4       89.37      111.52     11.20 o 
   8  10   4        2.35       -0.92      7.39 o 
  -9  11   4      146.09      133.02     27.03 o 
  -8  11   4       63.23       59.80     12.10 o 
  -7  11   4      601.41      608.91     24.17 o 
  -6  11   4     1844.59     1818.46     57.12 o 
  -5  11   4     1986.31     1926.44     54.65 o 
  -4  11   4     1894.72     1817.09     50.74 o 
  -3  11   4       79.85       83.94      9.80 o 
  -2  11   4       33.05       44.10      6.78 o 
  -1  11   4      635.27      630.70     12.59 o 
   0  11   4     5783.02     5672.07     60.67 o 
   1  11   4       38.23       51.94      4.48 o 
   2  11   4     1607.36     1536.87     27.68 o 
   3  11   4      722.55      743.01     17.83 o 
   4  11   4       81.58      103.77      6.77 o 
   5  11   4        3.97        8.09      3.93 o 
   6  11   4       18.07       22.28      5.63 o 
   7  11   4       34.96       33.21      7.00 o 
  -9  12   4     1466.52     1560.01     83.94 o 
  -8  12   4     2261.13     2308.22    138.71 o 
  -7  12   4       19.41       24.79      7.23 o 
  -6  12   4     1862.91     1924.88     47.47 o 
  -5  12   4     2563.71     2525.75     66.70 o 
  -4  12   4      874.21      825.26     45.53 o 
  -3  12   4     5250.92     5231.59    114.41 o 
  -2  12   4    15439.31    14475.43    399.78 o 
  -1  12   4       94.89      108.85     10.61 o 
   0  12   4    15519.55    15247.10    152.22 o 
   1  12   4     5457.03     5619.20     68.85 o 
   2  12   4        0.52        4.55      2.86 o 
   3  12   4     1776.78     1795.79     32.14 o 
   4  12   4     7796.33     7491.29     93.62 o 
   5  12   4      310.46      326.36     11.81 o 
   6  12   4     4539.34     4497.38    124.79 o 
   7  12   4     2525.81     2421.18     51.09 o 
  -8  13   4      100.76      108.76     29.17 o 
  -7  13   4     3154.06     3137.60     69.76 o 
  -6  13   4     1035.46      993.06     30.99 o 
  -5  13   4      455.34      448.76     22.88 o 
  -4  13   4     4477.43     4403.99    219.45 o 
  -3  13   4      250.34      263.21     20.99 o 
  -2  13   4      203.49      215.97     12.31 o 
  -1  13   4     4671.82     4683.19     72.04 o 
   0  13   4     4022.90     4034.89     51.38 o 
   1  13   4      515.62      481.49     11.11 o 
   2  13   4     7553.14     7391.82     99.26 o 
   3  13   4      895.41      899.84     20.44 o 
   4  13   4     1238.35     1249.67     24.00 o 
   5  13   4     1242.19     1192.91     27.00 o 
   6  13   4      222.58      232.01     12.36 o 
   7  13   4       59.97       50.57      9.05 o 
  -8  14   4      196.87      167.88     28.45 o 
  -7  14   4       14.26       34.91      8.48 o 
  -6  14   4      339.31      344.41     17.76 o 
  -5  14   4      170.99      154.38     14.35 o 
  -4  14   4       92.84       98.40     11.75 o 
  -3  14   4      194.77      158.95     18.14 o 
  -2  14   4      155.98      197.06     12.13 o 
  -1  14   4      358.59      345.01     12.53 o 
   0  14   4      317.49      368.73      9.56 o 
   1  14   4      120.79      111.45      6.29 o 
   2  14   4       55.43       97.50     13.24 o 
   3  14   4       18.30       27.76      4.69 o 
   4  14   4      686.99      704.09     17.04 o 
   5  14   4        0.40        4.36      4.40 o 
   6  14   4        0.20        4.92      5.45 o 
   7  14   4      102.93      109.78     11.16 o 
  -8  15   4       65.17       61.89     21.34 o 
  -7  15   4     3502.03     3436.26     75.27 o 
  -6  15   4     1389.73     1293.34     56.36 o 
  -5  15   4      454.60      433.36     23.19 o 
  -4  15   4     6255.04     5791.76    167.88 o 
  -3  15   4     1294.37     1256.26     57.62 o 
  -2  15   4       13.38        9.25      5.26 o 
  -1  15   4     7105.17     6849.50    101.45 o 
   0  15   4     4593.65     4532.14     63.55 o 
   1  15   4      620.19      596.29     14.81 o 
   2  15   4     6561.73     6556.50     89.70 o 
   3  15   4     2124.30     2180.82     37.65 o 
   4  15   4      383.78      394.96     12.64 o 
   5  15   4     3192.67     3166.91     63.30 o 
   6  15   4      799.61      803.92     25.47 o 
   7  15   4       49.65       56.41      9.18 o 
  -8  16   4     1020.62     1146.71     71.14 o 
  -7  16   4       31.96       23.34      9.87 o 
  -6  16   4      760.04      759.48     27.27 o 
  -5  16   4     3395.76     3258.00     83.23 o 
  -4  16   4      509.80      499.67     48.73 o 
  -3  16   4     3029.17     2713.83     99.59 o 
  -2  16   4     4952.71     4808.07    155.08 o 
  -1  16   4      565.66      566.34     16.89 o 
   0  16   4     4170.47     4114.28     58.97 o 
   1  16   4     4754.74     4729.65     67.13 o 
   2  16   4      314.48      315.54     11.20 o 
   3  16   4      592.35      621.93     16.81 o 
   4  16   4     1478.13     1384.31     29.14 o 
   5  16   4      232.76      242.54     12.18 o 
   6  16   4     1563.26     1514.28     37.50 o 
   7  16   4     1385.25     1413.22     37.45 o 
  -8  17   4      548.56      640.93     52.64 o 
  -7  17   4       44.91       46.95     17.78 o 
  -6  17   4      461.14      436.37     20.61 o 
  -5  17   4      388.85      356.16     21.86 o 
  -4  17   4        2.62        4.05      5.77 o 
  -3  17   4     1647.25     1587.75     69.71 o 
  -2  17   4      140.11      129.27     13.52 o 
  -1  17   4     1018.27      989.01     23.62 o 
   0  17   4      725.57      701.26     16.49 o 
   1  17   4        2.25        9.43      4.10 o 
   2  17   4      597.22      621.04     16.22 o 
   3  17   4      186.61      190.27      9.51 o 
   4  17   4      702.98      735.11     20.23 o 
   5  17   4      776.93      843.01     35.64 o 
   6  17   4      213.03      200.93     18.37 o 
  -7  18   4      766.15      785.34     56.91 o 
  -6  18   4     2470.17     2502.74    125.20 o 
  -5  18   4     3124.50     2956.00     78.45 o 
  -4  18   4        3.00        5.67      7.18 o 
  -3  18   4     4979.89     4680.03    155.08 o 
  -2  18   4      419.91      464.96     20.00 o 
  -1  18   4      456.40      440.64     15.20 o 
   0  18   4     1088.65     1103.89     22.23 o 
   1  18   4    12393.27    11682.21    169.36 o 
   2  18   4      505.24      483.43     20.16 o 
   3  18   4     5046.02     4911.44     72.05 o 
   4  18   4     2676.79     2709.29     47.01 o 
   5  18   4       63.75       63.49      8.69 o 
   6  18   4      833.37      865.26     27.43 o 
  -7  19   4     1577.96     1619.76     86.07 o 
  -6  19   4      409.61      371.27     30.23 o 
  -5  19   4      103.34      101.22     19.21 o 
  -4  19   4     3518.58     3228.76     82.83 o 
  -3  19   4     2057.09     2094.24     85.36 o 
  -2  19   4      594.30      600.15     31.30 o 
  -1  19   4     3492.31     3376.45     58.09 o 
   0  19   4     1043.76     1075.89     25.30 o 
   1  19   4      782.24      762.51     20.61 o 
   2  19   4     4185.99     4179.78     69.74 o 
   3  19   4       87.59      104.24      7.69 o 
   4  19   4      421.00      414.17     18.07 o 
   5  19   4     2175.03     2169.27     46.62 o 
   6  19   4      416.27      392.64     18.83 o 
  -7  20   4        0.07        4.98     14.94 o 
  -6  20   4       16.32       14.77      9.21 o 
  -5  20   4        5.05        7.92      8.18 o 
  -4  20   4       57.81       72.78     15.29 o 
  -3  20   4      297.36      316.55     29.88 o 
  -2  20   4       21.28        7.82      8.54 o 
  -1  20   4       13.07       13.37      4.80 o 
   0  20   4        0.21       -2.94      2.94 o 
   1  20   4      323.18      307.97     12.70 o 
   2  20   4        0.37        2.93      4.62 o 
   3  20   4      181.82      197.88     11.26 o 
   4  20   4      175.37      178.70     12.16 o 
   5  20   4        7.54        8.91      6.02 o 
   6  20   4        7.32       14.50      7.30 o 
  -6  21   4      437.15      502.22     44.10 o 
  -5  21   4        5.10        2.47      7.49 o 
  -4  21   4     2952.12     2884.30     77.79 o 
  -3  21   4     1240.41     1226.38     61.89 o 
  -2  21   4      442.65      472.34     34.15 o 
  -1  21   4     4495.41     4410.76     72.78 o 
   0  21   4     1091.19     1069.30     25.79 o 
   1  21   4       92.76       95.11      7.83 o 
   2  21   4     3174.07     3229.99     57.74 o 
   3  21   4      643.28      700.31     31.08 o 
   4  21   4       30.74       46.73      7.59 o 
   5  21   4     1402.39     1459.30     52.98 o 
  -6  22   4      423.33      466.65     44.82 o 
  -5  22   4     1270.83     1224.12     51.57 o 
  -4  22   4       25.12       16.36     16.01 o 
  -3  22   4     1036.65     1003.73     55.49 o 
  -2  22   4      566.47      595.41     39.12 o 
  -1  22   4       70.33       79.93      8.11 o 
   0  22   4     1754.60     1777.77     41.35 o 
   1  22   4     2892.11     2814.37     51.72 o 
   2  22   4       75.01       89.63      9.96 o 
   3  22   4     3460.94     3353.95     85.95 o 
   4  22   4     1352.82     1364.20     47.75 o 
   5  22   4      402.14      421.99     19.14 o 
  -6  23   4       27.41       -1.42     12.80 o 
  -5  23   4      165.75      156.71     17.30 o 
  -4  23   4       74.24       87.38     13.55 o 
  -3  23   4      890.94      862.17     51.93 o 
  -2  23   4      183.89      165.04     22.05 o 
  -1  23   4      474.37      471.39     16.18 o 
   0  23   4      146.02      153.73      9.50 o 
   1  23   4      368.82      332.55     13.89 o 
   2  23   4     1008.50      997.76     37.98 o 
   3  23   4       14.60       28.36      9.96 o 
   4  23   4      182.05      175.61     18.09 o 
  -5  24   4     1506.72     1448.33     78.25 o 
  -4  24   4      651.72      702.55     33.15 o 
  -3  24   4     1617.04     1552.18     74.69 o 
  -2  24   4     3496.85     3575.29    127.33 o 
  -1  24   4      253.09      265.43     12.44 o 
   0  24   4     2048.81     1994.13     48.62 o 
   1  24   4      971.79      966.30     30.64 o 
   2  24   4      111.67      115.72     14.33 o 
   3  24   4      249.99      247.63     19.86 o 
   4  24   4     1699.69     1752.53     57.28 o 
  -5  25   4      275.38      300.19     36.28 o 
  -4  25   4     2298.19     2341.08     70.06 o 
  -3  25   4      233.49      229.77     28.45 o 
  -2  25   4      325.97      324.50     25.61 o 
  -1  25   4     1540.98     1623.91     57.58 o 
   0  25   4     1131.23     1148.35     34.53 o 
   1  25   4      889.89      877.31     29.34 o 
   2  25   4     3133.87     3066.83     81.40 o 
   3  25   4      196.62      211.15     19.09 o 
  -4  26   4        8.57       11.05     13.52 o 
  -3  26   4       43.56       46.95     17.07 o 
  -2  26   4       51.47       73.27     20.63 o 
  -1  26   4        0.69        8.63      7.86 o 
   0  26   4       11.03        9.88      6.76 o 
   1  26   4       21.31       28.53     12.80 o 
   2  26   4        2.73       13.78      8.79 o 
   3  26   4       48.83       41.78     11.24 o 
  -3  27   4      156.78      200.60     27.74 o 
  -2  27   4        4.78        0.71      9.96 o 
  -1  27   4     1334.01     1242.21     50.03 o 
   0  27   4     1462.92     1458.57     41.23 o 
   1  27   4       88.08      108.32     19.92 o 
   2  27   4     3041.53     3204.07     85.95 o 
  -2  28   4     2405.55     2294.84    108.13 o 
  -1  28   4      133.13      150.89     18.86 o 
   0  28   4     2216.72     2309.77     56.36 o 
   1  28   4      718.99      695.94     33.11 o 
  -9   1   5      827.88      863.15     38.48 o 
  -8   1   5     1504.16     1547.08     52.06 o 
  -7   1   5     1268.30     1290.26     75.40 o 
  -6   1   5     1474.46     1485.01     32.41 o 
  -5   1   5     6030.06     6192.07     95.50 o 
  -4   1   5     1204.51     1269.80     27.46 o 
  -3   1   5     5417.20     5557.01     87.06 o 
  -2   1   5     4208.97     4194.38     47.32 o 
  -1   1   5      461.82      464.88      9.74 o 
   0   1   5     1591.41     1625.41     22.23 o 
   1   1   5     7239.27     7484.97     79.46 o 
   2   1   5      213.62      223.94      9.66 o 
   3   1   5     5405.65     5391.27     72.59 o 
   4   1   5     1993.37     1943.24     53.55 o 
   5   1   5       92.54       97.05     11.21 o 
   6   1   5     2727.28     2725.82     81.48 o 
   7   1   5     1497.78     1422.35     56.08 o 
  -9   2   5     2488.19     2523.09     74.42 o 
  -8   2   5      116.16      102.37     19.56 o 
  -7   2   5     2595.87     2475.09     55.99 o 
  -6   2   5      544.94      581.67     18.17 o 
  -5   2   5      384.74      379.46     13.87 o 
  -4   2   5     4602.78     4543.34     72.37 o 
  -3   2   5     2211.11     2132.37     34.37 o 
  -2   2   5        2.48       11.40      2.46 o 
  -1   2   5    15497.29    15319.07    153.87 o 
   0   2   5    13622.35    13553.26    136.95 o 
   1   2   5     3875.81     3933.22     48.84 o 
   2   2   5     8344.21     8188.65     93.70 o 
   3   2   5     2017.49     2033.08     33.72 o 
   4   2   5      111.76      132.42      8.82 o 
   5   2   5     2686.74     2668.02     61.96 o 
   6   2   5     2430.80     2371.97     74.19 o 
   7   2   5       37.69       32.14     17.43 o 
  -9   3   5        4.85        1.40      8.29 o 
  -8   3   5        4.37       10.69      7.78 o 
  -7   3   5       33.12       38.95      8.07 o 
  -6   3   5     1752.47     1700.24     42.15 o 
  -5   3   5      423.88      427.71     14.62 o 
  -4   3   5     1292.78     1263.07     27.41 o 
  -3   3   5     1619.61     1715.08     28.96 o 
  -2   3   5      278.63      332.95      8.61 o 
  -1   3   5     1055.92     1081.52     16.53 o 
   0   3   5      529.67      530.15     11.07 o 
   1   3   5     2457.45     2539.71     41.52 o 
   2   3   5      439.29      423.23     13.11 o 
   3   3   5      255.81      281.08     10.44 o 
   4   3   5     3462.62     3328.75     55.00 o 
   5   3   5     3166.92     3051.99     59.44 o 
   6   3   5      977.64      973.50     42.50 o 
   7   3   5      443.86      444.27     39.84 o 
  -9   4   5      244.93      248.81     27.74 o 
  -8   4   5       11.19        7.60     10.31 o 
  -7   4   5     1380.25     1471.34     48.44 o 
  -6   4   5     6985.63     6693.10    120.72 o 
  -5   4   5        0.21        9.08      4.10 o 
  -4   4   5     7600.27     7332.23    174.10 o 
  -3   4   5     3713.62     3644.62     48.68 o 
  -2   4   5       24.56       21.09      4.22 o 
  -1   4   5     3184.36     3055.21     36.27 o 
   0   4   5     3383.14     3411.47     42.91 o 
   1   4   5       42.31       73.15      4.60 o 
   2   4   5     6716.93     6700.79     78.25 o 
   3   4   5     4015.00     3868.99     60.29 o 
   4   4   5      376.54      396.16     16.74 o 
   5   4   5     4310.52     4257.35     76.57 o 
   6   4   5     1269.29     1212.18     48.02 o 
   7   4   5      393.92      387.36     28.92 o 
  -9   5   5      449.67      441.68     27.38 o 
  -8   5   5     2612.15     2686.45    108.48 o 
  -7   5   5      385.37      421.17     43.39 o 
  -6   5   5     4465.42     4438.74    129.47 o 
  -5   5   5     5049.25     4985.44     94.77 o 
  -4   5   5     1101.33     1207.05     26.66 o 
  -3   5   5     3192.14     3181.99     77.26 o 
  -2   5   5    10059.54     9962.78    123.37 o 
  -1   5   5     3380.14     3307.23     38.85 o 
   0   5   5     8247.43     8163.58    109.94 o 
   1   5   5    12206.67    12225.71    145.13 o 
   2   5   5       50.17       54.74      5.18 o 
   3   5   5     1834.39     1801.34     33.95 o 
   4   5   5     6117.88     6014.90     99.15 o 
   5   5   5      616.84      611.73     23.83 o 
   6   5   5      962.76     1003.34     42.18 o 
   7   5   5     1531.46     1370.00     59.40 o 
  -9   6   5      218.19      183.10     18.94 o 
  -8   6   5       27.26       35.72     10.81 o 
  -7   6   5      224.46      223.62     24.54 o 
  -6   6   5       12.03       20.07      8.29 o 
  -5   6   5       26.01       35.62      6.98 o 
  -4   6   5        7.48       11.35      3.89 o 
  -3   6   5       77.32       92.64      6.27 o 
  -2   6   5       13.17       15.82      2.69 o 
  -1   6   5      366.71      414.94     10.37 o 
   0   6   5      545.81      556.16     11.07 o 
   1   6   5      349.36      365.75      8.88 o 
   2   6   5      486.96      495.14     11.26 o 
   3   6   5       14.79       17.99      4.36 o 
   4   6   5      235.91      217.63     12.43 o 
   5   6   5       92.06       87.14      9.20 o 
   6   6   5       18.54       12.20      7.16 o 
   7   6   5       24.56       45.01     13.84 o 
  -9   7   5      368.19      392.77     25.80 o 
  -8   7   5     2117.49     2112.40     64.24 o 
  -7   7   5      460.44      502.66     45.88 o 
  -6   7   5     1773.16     1739.18     52.98 o 
  -5   7   5     1749.45     1812.18     52.75 o 
  -4   7   5       61.22       79.14      7.07 o 
  -3   7   5     1430.04     1389.38     26.40 o 
  -2   7   5     4759.80     4747.47     63.30 o 
  -1   7   5     3037.24     3081.97     39.47 o 
   0   7   5     7364.13     7263.43     83.08 o 
   1   7   5     7307.82     7056.15     87.35 o 
   2   7   5        4.87       11.33      3.62 o 
   3   7   5     2163.92     2121.90     37.22 o 
   4   7   5     1103.08     1133.92     25.37 o 
   5   7   5      604.42      571.19     17.97 o 
   6   7   5      835.78      867.13     31.35 o 
   7   7   5     2154.22     2039.36     70.33 o 
  -9   8   5     1076.28     1052.36     43.62 o 
  -8   8   5       17.37       23.40      9.91 o 
  -7   8   5     2394.60     2326.65     66.76 o 
  -6   8   5     3629.13     3592.60     89.43 o 
  -5   8   5        0.31        1.05      5.26 o 
  -4   8   5    13043.04    12668.31    181.03 o 
  -3   8   5     4704.34     4373.29     70.06 o 
  -2   8   5     1399.85     1410.57     24.16 o 
  -1   8   5     7000.98     6908.33     79.30 o 
   0   8   5     4558.75     4513.03     57.94 o 
   1   8   5      125.13      127.26      8.08 o 
   2   8   5     5262.63     5115.86     66.95 o 
   3   8   5     5748.17     5609.11     80.06 o 
   4   8   5      869.12      852.88     21.48 o 
   5   8   5     4349.67     4356.65     72.94 o 
   6   8   5      274.31      286.85     13.85 o 
   7   8   5      390.72      376.24     64.38 o 
  -9   9   5       24.37       14.92     11.03 o 
  -8   9   5     1077.11     1131.03     43.96 o 
  -7   9   5       13.20       15.39      8.29 o 
  -6   9   5      150.02      144.26     36.63 o 
  -5   9   5       44.32       46.28      9.52 o 
  -4   9   5      165.86      187.34     10.09 o 
  -3   9   5      110.74      111.78      7.81 o 
  -2   9   5      586.03      550.81     14.62 o 
  -1   9   5     1036.33     1011.18     21.05 o 
   0   9   5      703.48      684.81     13.61 o 
   1   9   5     1488.85     1506.26     22.76 o 
   2   9   5     1240.19     1231.34     24.89 o 
   3   9   5       21.04       25.41      4.89 o 
   4   9   5      151.64      144.83     12.19 o 
   5   9   5       30.68       30.44      6.56 o 
   6   9   5       12.27       12.99      6.59 o 
   7   9   5      679.67      649.67     28.24 o 
  -9  10   5     1443.42     1437.10     52.86 o 
  -8  10   5        1.85        4.85      8.00 o 
  -7  10   5     4090.12     4177.65    103.76 o 
  -6  10   5      688.91      676.36     30.18 o 
  -5  10   5      371.13      404.33     22.06 o 
  -4  10   5      656.69      614.50     40.90 o 
  -3  10   5     2222.35     2140.07     46.76 o 
  -2  10   5      425.25      389.35     13.83 o 
  -1  10   5     4365.94     4096.50     60.26 o 
   0  10   5     6291.98     5997.25     75.43 o 
   1  10   5     2464.06     2459.46     35.18 o 
   2  10   5     4338.61     4183.66     61.84 o 
   3  10   5      170.57      208.17     10.16 o 
   4  10   5       50.65       65.34      6.96 o 
   5  10   5     1021.43     1002.38     24.94 o 
   6  10   5     1912.44     1913.34     74.34 o 
   7  10   5        1.02        1.26      7.30 o 
  -8  11   5     2040.40     1941.24     61.88 o 
  -7  11   5      280.79      267.63     20.76 o 
  -6  11   5      995.93      952.57     36.85 o 
  -5  11   5     4391.84     4119.36     98.26 o 
  -4  11   5      654.98      674.11     28.15 o 
  -3  11   5     4633.77     4248.96     72.39 o 
  -2  11   5     7817.99     7588.30    131.72 o 
  -1  11   5     1119.61     1149.72     23.30 o 
   0  11   5     5542.67     5543.15     68.79 o 
   1  11   5     8956.60     8858.26    117.04 o 
   2  11   5      817.49      786.39     18.81 o 
   3  11   5     1349.74     1412.84     28.48 o 
   4  11   5     8703.29     8426.64    116.23 o 
   5  11   5       20.10       23.37      5.79 o 
   6  11   5     1071.11     1088.26     50.00 o 
   7  11   5     1427.46     1332.15     42.38 o 
  -8  12   5       29.02       25.28     13.52 o 
  -7  12   5       57.95       57.35     26.68 o 
  -6  12   5      941.26      909.46     42.33 o 
  -5  12   5        6.25        6.96      7.82 o 
  -4  12   5     1779.88     1586.25     47.99 o 
  -3  12   5      115.48      127.14     25.78 o 
  -2  12   5       22.26       13.10      8.89 o 
  -1  12   5      967.88      906.87     22.42 o 
   0  12   5       55.34       54.68      5.15 o 
   1  12   5        1.24        8.88      8.14 o 
   2  12   5      133.48      134.20      7.93 o 
   3  12   5      340.11      316.98     12.27 o 
   4  12   5      168.13      158.67     10.17 o 
   5  12   5      643.78      604.87     18.91 o 
   6  12   5        1.58        4.16      6.73 o 
   7  12   5      359.16      410.71     33.47 o 
  -8  13   5      309.87      335.86     24.21 o 
  -7  13   5      493.49      512.61     43.04 o 
  -6  13   5      290.91      280.33     20.26 o 
  -5  13   5     2976.83     2876.10     75.83 o 
  -4  13   5      745.03      711.98     29.63 o 
  -3  13   5     1339.22     1273.74     34.48 o 
  -2  13   5     3035.72     2914.20     74.20 o 
  -1  13   5       60.90       73.10     13.50 o 
   0  13   5      505.85      501.00     13.56 o 
   1  13   5      696.60      691.34     17.01 o 
   2  13   5     2084.99     2069.33     36.20 o 
   3  13   5     1872.29     1854.94     34.52 o 
   4  13   5     4265.81     4011.93     67.42 o 
   5  13   5        2.58        6.85      5.75 o 
   6  13   5     1097.90     1156.92     37.52 o 
  -8  14   5      169.20      169.92     18.43 o 
  -7  14   5     1968.01     1966.58     61.37 o 
  -6  14   5     1436.46     1351.11     46.99 o 
  -5  14   5      187.15      221.20     17.72 o 
  -4  14   5     1126.18     1097.76     38.69 o 
  -3  14   5     5021.98     4665.47     89.34 o 
  -2  14   5       53.64       49.25     14.94 o 
  -1  14   5     8423.46     8133.23    107.95 o 
   0  14   5      548.00      544.86     15.94 o 
   1  14   5      896.26      904.60     23.06 o 
   2  14   5     6298.23     6065.20     85.38 o 
   3  14   5      645.55      589.56     16.95 o 
   4  14   5      835.01      811.47     21.31 o 
   5  14   5     2093.68     2076.85     52.14 o 
   6  14   5     1162.73     1149.93     37.76 o 
  -8  15   5       51.36       54.27     17.43 o 
  -7  15   5        8.51       12.91      8.71 o 
  -6  15   5      146.80      140.59     15.50 o 
  -5  15   5     1032.36      949.31     46.95 o 
  -4  15   5      590.13      507.73     62.60 o 
  -3  15   5     2468.94     2320.64     52.79 o 
  -2  15   5      424.90      457.96     19.31 o 
  -1  15   5     2406.95     2289.40     38.03 o 
   0  15   5      179.34      158.63      8.11 o 
   1  15   5      473.79      473.05     16.02 o 
   2  15   5      544.15      529.52     16.19 o 
   3  15   5     1101.91      981.46     24.06 o 
   4  15   5     1918.50     1944.01     43.45 o 
   5  15   5      204.76      233.84     16.54 o 
   6  15   5      495.00      483.21     26.11 o 
  -7  16   5      275.20      310.36     22.90 o 
  -6  16   5      989.30      891.94     36.97 o 
  -5  16   5      480.03      444.47     51.22 o 
  -4  16   5     2390.10     2248.40     63.28 o 
  -3  16   5     1954.58     1802.88     44.79 o 
  -2  16   5     1375.42     1357.35     37.32 o 
  -1  16   5     4217.16     4033.80     59.72 o 
   0  16   5      973.94      952.83     27.21 o 
   1  16   5      298.54      282.47     12.48 o 
   2  16   5     1896.92     1906.64     39.08 o 
   3  16   5     2938.79     2838.15     47.81 o 
   4  16   5        0.31        4.05      4.59 o 
   5  16   5     1488.28     1578.09     43.97 o 
   6  16   5      285.11      261.08     27.00 o 
  -7  17   5      369.47      327.53     23.75 o 
  -6  17   5      497.04      471.19     27.13 o 
  -5  17   5     3309.96     3201.21     84.50 o 
  -4  17   5      567.81      512.60     30.59 o 
  -3  17   5     1122.00     1055.24     37.97 o 
  -2  17   5     6139.50     5830.06    110.25 o 
  -1  17   5      292.61      301.82     11.15 o 
   0  17   5     1098.17     1074.32     26.22 o 
   1  17   5     5066.94     4920.80     80.51 o 
   2  17   5      273.08      277.62     12.91 o 
   3  17   5     2298.26     2275.51     41.98 o 
   4  17   5     1937.52     1892.23     48.03 o 
   5  17   5       49.89       46.14      9.54 o 
   6  17   5     1396.40     1322.17     41.91 o 
  -7  18   5      218.82      266.68     22.04 o 
  -6  18   5        2.60        2.39      7.50 o 
  -5  18   5        9.25       -1.74     14.23 o 
  -4  18   5      552.73      511.51     26.60 o 
  -3  18   5      362.96      347.85     29.88 o 
  -2  18   5       35.59       44.14      6.75 o 
  -1  18   5     2075.26     1982.35     36.97 o 
   0  18   5     1151.02     1144.53     27.38 o 
   1  18   5      338.41      349.46     14.20 o 
   2  18   5      867.19      832.53     23.31 o 
   3  18   5      141.23      132.80     10.03 o 
   4  18   5       76.28       97.54     11.49 o 
   5  18   5      201.17      198.18     15.99 o 
  -7  19   5       19.43       32.01     17.07 o 
  -6  19   5      439.70      468.97     27.64 o 
  -5  19   5      713.19      703.15     32.91 o 
  -4  19   5      155.16      166.18     16.34 o 
  -3  19   5        3.61       20.63      9.96 o 
  -2  19   5     2395.26     2299.19     44.88 o 
  -1  19   5      958.68      902.67     21.09 o 
   0  19   5      549.12      528.04     23.20 o 
   1  19   5     2781.83     2744.67     51.43 o 
   2  19   5       73.62       86.02      8.37 o 
   3  19   5      568.49      625.28     23.77 o 
   4  19   5      132.78      131.59     12.92 o 
   5  19   5      747.56      773.83     39.54 o 
  -6  20   5     2431.74     2322.83     70.59 o 
  -5  20   5       25.82       23.80      9.80 o 
  -4  20   5     5013.18     4684.55    113.06 o 
  -3  20   5     2016.53     1892.21     81.81 o 
  -2  20   5     1323.02     1288.09     38.21 o 
  -1  20   5     1761.73     1752.62     37.01 o 
   0  20   5     1040.39     1013.16     29.57 o 
   1  20   5        7.41        4.25      4.45 o 
   2  20   5     3276.80     3296.26     69.04 o 
   3  20   5     3108.66     3073.92     81.19 o 
   4  20   5      516.62      504.66     27.65 o 
   5  20   5     3022.04     2920.57     68.27 o 
  -6  21   5      267.98      270.33     22.55 o 
  -5  21   5      358.72      328.64     23.50 o 
  -4  21   5       52.80       61.95     14.94 o 
  -3  21   5       51.70       62.60     16.36 o 
  -2  21   5      859.51      855.34     30.11 o 
  -1  21   5      329.46      326.61     20.26 o 
   0  21   5     1120.90     1076.01     27.21 o 
   1  21   5      470.63      471.63     25.15 o 
   2  21   5      207.10      232.78     18.15 o 
   3  21   5      229.70      225.60     19.32 o 
   4  21   5       70.91       94.42     14.59 o 
  -6  22   5      455.00      479.44     29.22 o 
  -5  22   5      491.05      464.49     33.43 o 
  -4  22   5      213.46      183.94     23.47 o 
  -3  22   5      574.36      633.82     43.39 o 
  -2  22   5       74.10       78.13     10.75 o 
  -1  22   5     1114.33     1063.68     52.53 o 
   0  22   5     1109.06     1104.84     33.58 o 
   1  22   5       50.50       48.87      8.72 o 
   2  22   5     1085.32     1074.34     33.22 o 
   3  22   5       47.86       35.57     10.06 o 
   4  22   5       77.68       72.94     13.47 o 
  -5  23   5     2748.64     2621.88     76.86 o 
  -4  23   5      164.07      227.74     34.15 o 
  -3  23   5      755.25      758.31     48.37 o 
  -2  23   5     4295.85     4062.67    165.04 o 
  -1  23   5       82.57       90.42     10.77 o 
   0  23   5     1539.86     1514.77     55.60 o 
   1  23   5     2611.79     2649.64     60.17 o 
   2  23   5      317.33      327.50     22.68 o 
   3  23   5     1455.97     1371.40     49.10 o 
  -5  24   5       16.46       28.14     18.85 o 
  -4  24   5      808.10      771.47     36.17 o 
  -3  24   5      634.92      656.68     34.53 o 
  -2  24   5      149.30      167.66     19.86 o 
  -1  24   5      440.57      460.41     28.66 o 
   0  24   5      475.38      511.13     37.47 o 
   1  24   5       12.32       13.77      7.11 o 
   2  24   5      844.72      836.22     36.55 o 
   3  24   5      655.69      693.94     33.73 o 
  -4  25   5       65.51       51.82     12.96 o 
  -3  25   5     1051.91     1117.65     61.89 o 
  -2  25   5      186.77      196.24     21.11 o 
  -1  25   5      220.63      213.02     21.37 o 
   0  25   5       26.37       31.68      8.34 o 
   1  25   5      100.58      114.86     12.45 o 
   2  25   5      703.45      716.56     34.10 o 
  -3  26   5     1428.43     1342.04     56.59 o 
  -2  26   5       22.15       12.24      9.91 o 
  -1  26   5     1676.38     1595.24     73.63 o 
   0  26   5     1865.79     1997.33     75.82 o 
   1  26   5      392.45      323.17     22.99 o 
  -2  27   5      565.85      547.29     34.19 o 
  -1  27   5       78.41      100.35     33.08 o 
   0  27   5      245.54      274.05     18.82 o 
  -9   0   6      160.66      157.92     25.61 o 
  -8   0   6     1920.82     1832.46     83.94 o 
  -7   0   6     3070.78     2917.99    112.39 o 
  -6   0   6     2996.97     2956.40    108.13 o 
  -5   0   6     8691.73     8735.10    185.59 o 
  -4   0   6      592.14      627.33     31.30 o 
  -3   0   6     2059.61     1848.80     36.61 o 
  -2   0   6     6900.77     6755.46    119.51 o 
  -1   0   6     5661.70     5735.54    138.55 o 
   0   0   6     2793.83     2928.64     51.92 o 
   1   0   6    17052.74    16739.02    240.43 o 
   2   0   6     4629.11     4534.73    134.61 o 
   3   0   6     4876.53     4747.03     95.09 o 
   4   0   6     3525.57     3455.17     92.30 o 
   5   0   6      478.95      448.96     35.57 o 
   6   0   6        4.68       21.34     14.94 o 
   7   0   6     1817.22     1872.29     98.17 o 
  -9   1   6      242.64      261.32     22.62 o 
  -8   1   6       25.93       39.14     11.31 o 
  -7   1   6      394.77      388.56     30.94 o 
  -6   1   6     2821.30     2882.30     74.94 o 
  -5   1   6      400.21      413.87     15.49 o 
  -4   1   6      867.04      941.56     20.95 o 
  -3   1   6     2959.63     2925.49     38.85 o 
  -2   1   6      148.61      168.57      6.66 o 
  -1   1   6     1773.39     1708.41     24.15 o 
   0   1   6      290.58      301.04      8.59 o 
   1   1   6       48.02       68.38      4.81 o 
   2   1   6      975.61     1070.22     18.25 o 
   3   1   6      581.57      572.31     17.75 o 
   4   1   6      175.21      168.27     12.18 o 
   5   1   6      529.91      552.86     25.67 o 
   6   1   6      745.03      741.20     38.48 o 
   7   1   6      260.78      295.71     27.41 o 
  -9   2   6      107.87      114.81     19.92 o 
  -8   2   6      441.48      456.12     26.88 o 
  -7   2   6       53.40       67.46     15.29 o 
  -6   2   6       54.41       53.30      8.87 o 
  -5   2   6      363.12      356.41     14.35 o 
  -4   2   6     1611.52     1584.68     29.93 o 
  -3   2   6      593.40      622.39     13.90 o 
  -2   2   6     3217.34     3232.77     54.98 o 
  -1   2   6      485.40      514.06     11.21 o 
   0   2   6     1398.79     1453.11     21.76 o 
   1   2   6      233.37      232.93      7.73 o 
   2   2   6       64.16       74.72      5.59 o 
   3   2   6       40.70       53.90      6.58 o 
   4   2   6     2258.26     2250.45     54.42 o 
   5   2   6       38.69       19.31      8.15 o 
   6   2   6     1144.83     1050.43     46.78 o 
   7   2   6      694.45      717.77     40.43 o 
  -9   3   6     1036.10     1072.75     59.75 o 
  -8   3   6        3.55       -4.87      6.48 o 
  -7   3   6     1006.36     1063.23     33.25 o 
  -6   3   6     2274.58     2316.20     53.79 o 
  -5   3   6        5.57       14.02      5.65 o 
  -4   3   6     6142.91     6173.54     96.01 o 
  -3   3   6     4074.61     4121.92     62.12 o 
  -2   3   6      444.97      456.73     10.51 o 
  -1   3   6     8025.97     8168.06     87.10 o 
   0   3   6     3295.94     3190.00     39.27 o 
   1   3   6        3.48       10.11      2.99 o 
   2   3   6     7179.28     7277.71    101.27 o 
   3   3   6     3237.98     3222.52     54.12 o 
   4   3   6       54.06       59.50      7.39 o 
   5   3   6     4790.72     4721.07     97.85 o 
   6   3   6     1609.58     1603.14     52.75 o 
   7   3   6       56.47       69.86     16.34 o 
  -9   4   6       14.16       11.29      9.96 o 
  -8   4   6      891.34      849.96     37.95 o 
  -7   4   6      341.72      343.39     18.60 o 
  -6   4   6     1041.43     1063.71     32.43 o 
  -5   4   6     2322.91     2286.16     44.46 o 
  -4   4   6      221.72      223.49     11.43 o 
  -3   4   6     1332.89     1273.50     21.14 o 
  -2   4   6     2630.42     2542.78     32.68 o 
  -1   4   6     1147.40     1145.59     18.41 o 
   0   4   6      158.58      161.82      6.45 o 
   1   4   6     4127.79     4124.85     52.54 o 
   2   4   6      822.68      816.74     20.89 o 
   3   4   6     1751.09     1750.48     34.92 o 
   4   4   6      542.27      580.64     19.51 o 
   5   4   6       22.99       10.12     13.12 o 
   6   4   6      196.41      181.53     16.31 o 
   7   4   6      378.97      367.61     29.68 o 
  -9   5   6      185.66      201.22     20.37 o 
  -8   5   6       42.13       41.35     11.24 o 
  -7   5   6      206.03      200.10     14.48 o 
  -6   5   6      722.88      718.60     35.18 o 
  -5   5   6        4.74       16.58      4.92 o 
  -4   5   6     3982.65     3975.42     66.83 o 
  -3   5   6       74.96      107.58      7.37 o 
  -2   5   6      132.87      156.77      7.25 o 
  -1   5   6      110.73      124.15      6.76 o 
   0   5   6     1647.05     1573.62     22.98 o 
   1   5   6      492.54      496.25     13.03 o 
   2   5   6     1550.80     1568.25     37.58 o 
   3   5   6      652.21      647.77     18.95 o 
   4   5   6      325.65      363.58     16.52 o 
   5   5   6       32.13       38.72      9.06 o 
   6   5   6        4.91       -5.21      6.96 o 
   7   5   6      149.96      183.61     22.41 o 
  -8   6   6     1253.55     1271.51     47.94 o 
  -7   6   6      578.45      588.40     24.30 o 
  -6   6   6       51.79       45.91      8.55 o 
  -5   6   6     3427.38     3339.71     69.50 o 
  -4   6   6     5377.20     5160.30     87.65 o 
  -3   6   6     3565.64     3455.56     53.29 o 
  -2   6   6     9112.23     8560.36    105.30 o 
  -1   6   6      250.42      235.41      8.51 o 
   0   6   6     2127.71     2016.22     31.79 o 
   1   6   6     3937.65     3855.37    137.45 o 
   2   6   6     1307.17     1269.30     27.39 o 
   3   6   6     1150.76     1129.81     26.45 o 
   4   6   6     5957.62     5708.39    119.21 o 
   5   6   6      721.82      665.49     28.08 o 
   6   6   6     2538.71     2577.61     64.86 o 
  -8   7   6      687.24      684.24     27.85 o 
  -7   7   6     1710.06     1638.67     64.48 o 
  -6   7   6     1518.68     1424.16     52.32 o 
  -5   7   6      590.73      569.67     22.30 o 
  -4   7   6      214.72      199.72     11.08 o 
  -3   7   6     3924.67     3934.01     59.51 o 
  -2   7   6      217.84      214.97     10.31 o 
  -1   7   6     1163.92     1233.88     20.57 o 
   0   7   6     3460.78     3434.07     52.48 o 
   1   7   6       45.66       38.62      4.48 o 
   2   7   6     5342.68     5196.89     77.94 o 
   3   7   6      636.13      655.87     19.36 o 
   4   7   6      288.72      331.19     15.91 o 
   5   7   6     1350.32     1306.20     35.00 o 
   6   7   6      253.68      253.45     33.32 o 
  -8   8   6        9.63       27.20      8.72 o 
  -7   8   6      376.79      394.18     21.78 o 
  -6   8   6       43.41       38.50      8.13 o 
  -5   8   6      496.72      514.85     21.46 o 
  -4   8   6      330.53      331.72     13.71 o 
  -3   8   6      500.56      483.82     16.58 o 
  -2   8   6      323.12      315.11     11.56 o 
  -1   8   6       26.15       47.11      5.14 o 
   0   8   6       93.78      105.74      9.38 o 
   1   8   6     1477.27     1464.33     31.62 o 
   2   8   6      457.07      456.45     15.23 o 
   3   8   6      712.24      679.76     21.78 o 
   4   8   6     1436.75     1419.21     35.35 o 
   5   8   6       20.83       27.25      7.23 o 
   6   8   6      111.47      138.85     14.81 o 
  -8   9   6        6.35       24.84      9.88 o 
  -7   9   6     3144.93     3105.35     70.39 o 
  -6   9   6     2196.60     2119.49     52.31 o 
  -5   9   6       70.21       54.42      8.72 o 
  -4   9   6     1684.64     1696.13     42.78 o 
  -3   9   6     7718.40     7399.68    112.93 o 
  -2   9   6       18.70       19.71      3.88 o 
  -1   9   6     7634.06     7248.06    100.63 o 
   0   9   6     2786.73     2687.07     39.75 o 
   1   9   6       64.07       82.80     14.24 o 
   2   9   6     5326.40     5296.41     79.42 o 
   3   9   6     3912.34     3699.81     67.53 o 
   4   9   6       57.70       70.38      8.78 o 
   5   9   6     2382.38     2388.46     52.18 o 
   6   9   6      668.27      689.04     37.56 o 
  -8  10   6      855.10      868.14     40.47 o 
  -7  10   6        3.68       13.62     10.92 o 
  -6  10   6        7.27       14.13      8.07 o 
  -5  10   6      800.60      766.36     27.03 o 
  -4  10   6      454.64      461.72     20.09 o 
  -3  10   6      281.28      299.39     13.23 o 
  -2  10   6     4129.19     4013.34     55.87 o 
  -1  10   6      224.65      226.92     10.21 o 
   0  10   6     4864.03     4540.08     67.41 o 
   1  10   6      518.84      503.39     15.46 o 
   2  10   6      265.17      298.44     20.23 o 
   3  10   6     1281.53     1231.71     31.27 o 
   4  10   6     2396.58     2317.89     68.90 o 
   5  10   6      404.59      380.56     21.15 o 
   6  10   6      984.18      972.77     45.35 o 
  -8  11   6        2.63       15.12     16.36 o 
  -7  11   6      123.05      141.86     14.05 o 
  -6  11   6       36.97       32.60      8.07 o 
  -5  11   6      340.02      324.29     17.95 o 
  -4  11   6      600.38      554.00     22.15 o 
  -3  11   6     1113.39     1100.19     27.04 o 
  -2  11   6        0.33       17.35      7.41 o 
  -1  11   6     1534.92     1469.76     29.17 o 
   0  11   6       68.62       87.39     10.42 o 
   1  11   6       11.66       25.76      5.75 o 
   2  11   6       61.27       76.74      8.91 o 
   3  11   6      587.88      594.97     18.06 o 
   4  11   6      377.81      369.39     14.94 o 
   5  11   6      428.17      456.09     17.79 o 
   6  11   6      367.91      389.82     28.76 o 
  -8  12   6     2725.67     2812.48     82.41 o 
  -7  12   6      986.73      916.65     53.00 o 
  -6  12   6     1121.33     1093.64     35.42 o 
  -5  12   6     5548.46     5088.10     99.87 o 
  -4  12   6      434.24      441.19     19.69 o 
  -3  12   6      950.04      865.77     23.45 o 
  -2  12   6     3158.93     2982.19     44.65 o 
  -1  12   6     3968.70     3784.94     58.74 o 
   0  12   6      154.41      186.00     16.51 o 
   1  12   6     6581.56     6420.79    120.78 o 
   2  12   6      947.52      946.36     22.64 o 
   3  12   6     2013.99     2032.86     38.31 o 
   4  12   6     1354.60     1378.09     30.72 o 
   5  12   6       33.91       26.05      7.68 o 
   6  12   6      114.15      114.83     14.14 o 
  -8  13   6        0.95        7.02      9.40 o 
  -7  13   6      336.45      363.14     24.91 o 
  -6  13   6     1332.72     1274.45     39.07 o 
  -5  13   6       25.66       16.00      6.96 o 
  -4  13   6     2032.85     1850.28     46.44 o 
  -3  13   6     3902.79     3663.73     74.58 o 
  -2  13   6       76.98       81.80      7.07 o 
  -1  13   6     3197.27     3043.05     55.59 o 
   0  13   6     4275.05     4133.44     83.91 o 
   1  13   6      157.46      151.34     10.03 o 
   2  13   6     1509.21     1569.40     31.25 o 
   3  13   6     1206.99     1180.16     30.45 o 
   4  13   6       42.75       38.29      6.86 o 
   5  13   6     1488.80     1462.21     44.52 o 
   6  13   6     1051.07     1065.36     37.29 o 
  -7  14   6       53.34       42.94     12.80 o 
  -6  14   6       30.21       36.69      8.89 o 
  -5  14   6       26.31       30.27      8.48 o 
  -4  14   6      113.06      104.01     15.29 o 
  -3  14   6      336.86      316.35     17.02 o 
  -2  14   6      312.15      295.35     13.70 o 
  -1  14   6        0.41        3.23      3.93 o 
   0  14   6       35.79       52.26      8.13 o 
   1  14   6      562.14      550.26     18.35 o 
   2  14   6      180.81      181.35     11.27 o 
   3  14   6       15.81       25.48      5.64 o 
   4  14   6      336.98      351.63     16.57 o 
   5  14   6      192.12      184.49     15.89 o 
  -7  15   6      894.91      912.86     64.02 o 
  -6  15   6     2128.39     2116.90     65.40 o 
  -5  15   6      344.61      291.26     18.18 o 
  -4  15   6     3388.37     3092.12     68.24 o 
  -3  15   6     2973.36     2842.51     88.68 o 
  -2  15   6       25.45       34.72      6.26 o 
  -1  15   6     1966.42     1928.60     40.20 o 
   0  15   6     4137.98     3889.12     80.76 o 
   1  15   6      264.53      249.25     12.78 o 
   2  15   6     2003.60     1999.20     43.82 o 
   3  15   6     2535.44     2518.60     45.00 o 
   4  15   6       27.63       38.29      7.69 o 
   5  15   6     2224.79     2237.29     56.75 o 
  -7  16   6      480.07      501.69     29.17 o 
  -6  16   6      824.12      860.78     37.78 o 
  -5  16   6     2648.11     2505.10     73.37 o 
  -4  16   6       31.66       31.32      7.84 o 
  -3  16   6      308.76      304.52     17.23 o 
  -2  16   6     1229.07     1176.57     37.78 o 
  -1  16   6     2511.39     2454.05     48.06 o 
   0  16   6     1415.23     1261.03     30.17 o 
   1  16   6     4734.77     4638.15     78.37 o 
   2  16   6       73.98      110.52     12.53 o 
   3  16   6     1280.84     1306.27     57.90 o 
   4  16   6      929.26      962.09     28.08 o 
   5  16   6       41.08       42.59     10.33 o 
  -7  17   6       61.25       75.94     20.99 o 
  -6  17   6       89.64       82.69     14.01 o 
  -5  17   6        0.13       -3.55      5.41 o 
  -4  17   6       89.86      101.44     11.50 o 
  -3  17   6       77.50       64.42      8.37 o 
  -2  17   6       31.64       36.60      6.58 o 
  -1  17   6       45.22       65.92      8.85 o 
   0  17   6      227.38      226.12     12.27 o 
   1  17   6      196.12      219.55     12.46 o 
   2  17   6      353.67      334.90     24.28 o 
   3  17   6      598.44      568.79     28.27 o 
   4  17   6      247.48      281.43     22.12 o 
   5  17   6        8.13       -1.39      6.96 o 
  -6  18   6      146.44      150.99     17.41 o 
  -5  18   6     2116.99     1994.95     52.91 o 
  -4  18   6      404.55      420.26     33.50 o 
  -3  18   6      154.56      164.49     13.04 o 
  -2  18   6     5010.62     4784.03    103.91 o 
  -1  18   6      539.59      557.57     23.09 o 
   0  18   6     2801.22     2639.18     51.14 o 
   1  18   6     1128.67     1137.22     29.17 o 
   2  18   6      492.27      488.90     23.26 o 
   3  18   6       53.40       70.36     10.37 o 
   4  18   6     2301.26     2233.74     67.99 o 
  -6  19   6     1832.90     1822.04     60.97 o 
  -5  19   6       42.74       46.24     10.06 o 
  -4  19   6      890.15      913.84     32.25 o 
  -3  19   6      433.06      441.30     18.68 o 
  -2  19   6      113.89      112.83     11.92 o 
  -1  19   6     1282.51     1229.93     36.85 o 
   0  19   6     2351.47     2407.44     55.67 o 
   1  19   6      417.15      403.56     19.31 o 
   2  19   6     2105.49     2049.46     50.41 o 
   3  19   6      601.82      574.33     24.18 o 
   4  19   6      118.02      121.14     16.34 o 
  -6  20   6       42.30       54.23     12.96 o 
  -5  20   6       17.62        6.70      7.16 o 
  -4  20   6       16.34        7.20      6.96 o 
  -3  20   6        0.69        6.32      5.40 o 
  -2  20   6        8.13       24.41     10.42 o 
  -1  20   6        8.71       10.07      7.57 o 
   0  20   6        4.80       15.88      6.84 o 
   1  20   6      160.83      157.49     13.36 o 
   2  20   6       59.84       61.61      9.97 o 
   3  20   6       41.05       31.60     10.81 o 
   4  20   6       24.06       39.12     11.95 o 
  -5  21   6       32.75       27.28      8.85 o 
  -4  21   6     1408.46     1367.31     42.10 o 
  -3  21   6      489.74      467.28     20.02 o 
  -2  21   6       49.59       42.99     19.92 o 
  -1  21   6     1153.08     1200.08     36.01 o 
   0  21   6     3667.05     3624.90     76.27 o 
   1  21   6      384.21      373.90     19.48 o 
   2  21   6     1334.95     1342.84     39.41 o 
   3  21   6      963.31      983.93     55.49 o 
  -5  22   6     1047.62      994.03     36.49 o 
  -4  22   6      963.46      948.04     34.35 o 
  -3  22   6     1049.28     1059.97     31.45 o 
  -2  22   6     2719.75     2655.64     82.24 o 
  -1  22   6       83.68       95.30     21.12 o 
   0  22   6      492.99      468.61     21.90 o 
   1  22   6     1361.90     1339.93     39.32 o 
   2  22   6       10.82       11.81      7.20 o 
   3  22   6      139.99      155.07     26.32 o 
  -4  23   6        0.06       13.22      8.16 o 
  -3  23   6      333.02      358.97     21.90 o 
  -2  23   6       24.21       23.44     10.30 o 
  -1  23   6        7.32       11.75      8.79 o 
   0  23   6      148.01      163.95     14.54 o 
   1  23   6        7.94       31.43      8.46 o 
   2  23   6      337.25      327.29     19.94 o 
  -3  24   6      252.30      264.01     20.81 o 
  -2  24   6      691.35      631.70     35.46 o 
  -1  24   6      520.74      530.94     32.19 o 
   0  24   6       93.56       95.29     12.28 o 
   1  24   6     3619.44     3799.55     81.06 o 
  -2  25   6        2.20       11.66      9.40 o 
  -1  25   6     1915.39     1933.67     67.65 o 
   0  25   6      440.85      468.43     23.20 o 
  -8   1   7     1437.40     1426.98     52.56 o 
  -7   1   7      137.03      168.46     17.58 o 
  -6   1   7      192.30      193.07     14.21 o 
  -5   1   7     1447.03     1417.96     33.42 o 
  -4   1   7      951.24      970.61     21.01 o 
  -3   1   7       66.39       73.42      5.15 o 
  -2   1   7     5140.34     5132.68     59.54 o 
  -1   1   7     2909.61     2866.89     37.27 o 
   0   1   7     2785.69     2905.19     37.80 o 
   1   1   7     3784.92     3746.65     49.36 o 
   2   1   7       17.19       27.56      4.93 o 
   3   1   7       44.24       58.72     14.48 o 
   4   1   7     3513.75     3585.84     69.62 o 
   5   1   7     1312.93     1261.76     36.09 o 
   6   1   7      618.41      647.38     37.73 o 
  -8   2   7      409.89      390.67     26.66 o 
  -7   2   7     1490.83     1390.57     50.29 o 
  -6   2   7     2251.03     2326.76     57.70 o 
  -5   2   7      122.68      131.60     11.81 o 
  -4   2   7     3843.74     3722.00     61.09 o 
  -3   2   7     2943.75     2956.40     40.66 o 
  -2   2   7       41.21       48.41      4.57 o 
  -1   2   7     1890.63     1844.72     26.97 o 
   0   2   7     3510.68     3563.12     47.15 o 
   1   2   7       18.67       21.08      4.09 o 
   2   2   7     2417.13     2506.18     43.16 o 
   3   2   7     3150.67     3007.67     59.56 o 
   4   2   7       98.56       96.99     10.74 o 
   5   2   7     3276.26     3334.91     78.29 o 
   6   2   7      480.25      473.00     33.19 o 
  -8   3   7       21.45       18.93      9.72 o 
  -7   3   7      284.79      289.74     22.85 o 
  -6   3   7       12.17       12.29      6.67 o 
  -5   3   7      139.84      154.26     14.58 o 
  -4   3   7       55.78       59.32      6.73 o 
  -3   3   7        0.28        4.11      3.41 o 
  -2   3   7      872.48      943.64     18.77 o 
  -1   3   7       51.69       73.98      8.80 o 
   0   3   7      240.11      258.16      9.45 o 
   1   3   7       13.54       19.66      3.91 o 
   2   3   7        8.52       19.85      5.57 o 
   3   3   7      342.20      341.19     16.78 o 
   4   3   7       13.14       12.91      6.39 o 
   5   3   7      104.88      117.99     14.17 o 
   6   3   7        0.05        0.66      7.74 o 
  -8   4   7       82.41       84.77     14.83 o 
  -7   4   7     1816.20     1789.52     48.17 o 
  -6   4   7     1767.92     1786.19     46.68 o 
  -5   4   7       66.04       87.79      8.69 o 
  -4   4   7     1141.94     1122.59     25.26 o 
  -3   4   7     3205.51     3208.56     47.57 o 
  -2   4   7      956.92      984.34     20.92 o 
  -1   4   7     5867.25     5920.21     71.27 o 
   0   4   7     5034.65     4918.22     61.19 o 
   1   4   7       21.62       31.29      5.93 o 
   2   4   7     2243.98     2272.21     42.75 o 
   3   4   7     1056.07     1008.56     26.08 o 
   4   4   7      362.88      347.94     18.71 o 
   5   4   7      439.63      448.73     24.06 o 
   6   4   7     1395.57     1389.56     51.54 o 
  -8   5   7     1241.02     1229.36     48.49 o 
  -7   5   7     1193.21     1207.77     38.00 o 
  -6   5   7        1.18       12.11     20.80 o 
  -5   5   7     4150.63     4120.26    111.85 o 
  -4   5   7      454.99      464.48     17.08 o 
  -3   5   7      311.04      307.64     11.36 o 
  -2   5   7     3427.78     3398.20     62.52 o 
  -1   5   7      853.32      873.43     17.60 o 
   0   5   7     1031.50     1023.72     19.59 o 
   1   5   7     4198.32     4233.74     59.96 o 
   2   5   7     2489.13     2461.78     45.42 o 
   3   5   7     1752.84     1768.00     37.20 o 
   4   5   7     2591.32     2625.66     79.16 o 
   5   5   7      163.68      167.58     16.14 o 
   6   5   7      158.25      179.38     28.81 o 
  -8   6   7      235.73      277.39     23.35 o 
  -7   6   7       12.04       12.22      7.32 o 
  -6   6   7      134.24      154.37     13.66 o 
  -5   6   7      249.45      265.86     16.52 o 
  -4   6   7      445.74      440.57     15.04 o 
  -3   6   7       21.03       16.69      4.14 o 
  -2   6   7        0.01        0.22      3.30 o 
  -1   6   7        7.85        6.24      3.37 o 
   0   6   7       66.01       82.92      5.82 o 
   1   6   7       42.49       59.78      9.32 o 
   2   6   7      280.61      285.45     15.63 o 
   3   6   7      753.39      729.91     21.92 o 
   4   6   7      198.46      177.97     16.07 o 
   5   6   7        7.14       11.91      9.77 o 
   6   6   7      136.77      158.55     16.82 o 
  -8   7   7     1150.20     1130.62     46.48 o 
  -7   7   7     1010.23     1033.53     35.03 o 
  -6   7   7      784.96      770.05     28.67 o 
  -5   7   7     4374.31     4165.62     84.95 o 
  -4   7   7      860.59      814.80     21.27 o 
  -3   7   7      277.67      262.55     10.71 o 
  -2   7   7     2717.90     2590.35     40.64 o 
  -1   7   7     3209.96     3146.56     46.81 o 
   0   7   7       37.23       48.61      4.92 o 
   1   7   7     3421.74     3453.69     57.17 o 
   2   7   7     1089.96     1084.06     29.59 o 
   3   7   7      148.07      179.44     11.40 o 
   4   7   7     1333.32     1409.23     37.14 o 
   5   7   7      276.38      264.96     23.05 o 
  -8   8   7        0.35        3.73      9.30 o 
  -7   8   7      885.74      832.88     31.16 o 
  -6   8   7      933.11      949.40     38.79 o 
  -5   8   7      190.61      175.68     14.03 o 
  -4   8   7     1550.64     1464.61     34.77 o 
  -3   8   7     3285.55     3330.88     49.70 o 
  -2   8   7      641.28      682.96     17.49 o 
  -1   8   7     4819.07     4604.11     64.95 o 
   0   8   7     5055.80     4834.14     65.98 o 
   1   8   7      583.74      591.32     18.09 o 
   2   8   7     1643.95     1671.93     34.98 o 
   3   8   7     2099.00     2117.37     46.82 o 
   4   8   7       71.66       69.86      9.45 o 
   5   8   7      992.98      979.65     36.06 o 
  -8   9   7        1.15        9.74      7.33 o 
  -7   9   7      333.83      352.63     20.94 o 
  -6   9   7        8.09        2.97      6.24 o 
  -5   9   7     1816.42     1810.38     47.14 o 
  -4   9   7       42.15       37.46      6.93 o 
  -3   9   7      401.33      394.49     13.17 o 
  -2   9   7      190.57      182.15      9.06 o 
  -1   9   7      112.97      129.80      8.96 o 
   0   9   7      115.27      127.13     10.11 o 
   1   9   7      219.75      213.21     12.88 o 
   2   9   7      768.24      747.05     29.18 o 
   3   9   7      524.80      550.28     21.06 o 
   4   9   7      110.46      125.97     11.66 o 
   5   9   7       24.00       38.41      9.79 o 
  -7  10   7      230.87      236.43     17.48 o 
  -6  10   7     1305.04     1325.87     43.90 o 
  -5  10   7       84.74      102.05     11.75 o 
  -4  10   7     1282.74     1311.93     33.09 o 
  -3  10   7     1615.06     1534.49     28.99 o 
  -2  10   7        4.06       15.90      4.29 o 
  -1  10   7     1650.13     1622.28     34.20 o 
   0  10   7     1042.21      978.16     27.38 o 
   1  10   7      316.75      311.09     15.34 o 
   2  10   7     1483.20     1509.19     36.21 o 
   3  10   7     1847.79     1863.61     43.17 o 
   4  10   7        5.45        4.56      5.56 o 
   5  10   7     1059.60     1121.49     39.05 o 
  -7  11   7      754.56      797.63     33.25 o 
  -6  11   7      171.71      199.32     15.64 o 
  -5  11   7     2662.37     2589.81     60.90 o 
  -4  11   7     2260.62     2152.86     46.13 o 
  -3  11   7      586.97      553.67     17.47 o 
  -2  11   7     4978.78     4815.14     66.74 o 
  -1  11   7      728.57      689.47     19.01 o 
   0  11   7      233.58      234.82     15.01 o 
   1  11   7     3643.68     3546.84    120.85 o 
   2  11   7     1245.74     1222.24     44.13 o 
   3  11   7     1529.04     1484.35     49.90 o 
   4  11   7     1513.60     1641.44     47.09 o 
   5  11   7      423.55      422.39     23.77 o 
  -7  12   7       47.99       41.88     11.42 o 
  -6  12   7        1.53        6.09      6.75 o 
  -5  12   7      137.65      112.19     12.86 o 
  -4  12   7      273.92      268.90     14.89 o 
  -3  12   7      203.42      207.15     12.67 o 
  -2  12   7      226.12      213.83     11.19 o 
  -1  12   7       61.32       49.29      6.76 o 
   0  12   7      684.80      680.87     23.13 o 
   1  12   7      155.63      165.10     13.36 o 
   2  12   7      198.17      210.37     17.39 o 
   3  12   7      128.09      134.54     11.43 o 
   4  12   7      143.37      163.20     17.70 o 
   5  12   7       79.46       84.80     13.55 o 
  -7  13   7       51.03       57.17     10.78 o 
  -6  13   7      182.05      143.89     14.57 o 
  -5  13   7      100.46      100.92     11.90 o 
  -4  13   7      756.67      752.29     24.56 o 
  -3  13   7        5.37       10.37      8.73 o 
  -2  13   7     3837.49     3622.62     53.80 o 
  -1  13   7      265.07      268.13     14.09 o 
   0  13   7     1387.19     1305.54     47.33 o 
   1  13   7     1605.63     1578.76     43.53 o 
   2  13   7      462.96      452.42     21.35 o 
   3  13   7      253.28      266.03     21.88 o 
   4  13   7      750.15      770.01     30.35 o 
   5  13   7      744.74      737.68     39.20 o 
  -7  14   7      640.67      616.62     27.86 o 
  -6  14   7     2125.78     2195.89     57.25 o 
  -5  14   7       54.39       61.59     10.66 o 
  -4  14   7     2460.15     2433.27     51.33 o 
  -3  14   7     1687.69     1615.91     38.01 o 
  -2  14   7      215.13      198.82     10.82 o 
  -1  14   7     1061.54      971.37     32.14 o 
   0  14   7     2998.26     2960.49     67.49 o 
   1  14   7      288.30      330.63     18.17 o 
   2  14   7     2262.16     2233.67     56.24 o 
   3  14   7     4249.66     4237.23    256.09 o 
   4  14   7      101.62      105.04     15.79 o 
  -6  15   7        3.86       23.90      8.89 o 
  -5  15   7       82.69       76.99     18.48 o 
  -4  15   7       22.90       33.16      7.62 o 
  -3  15   7        3.48        6.11      5.27 o 
  -2  15   7      567.95      553.74     24.86 o 
  -1  15   7      250.50      265.96     16.41 o 
   0  15   7     1565.74     1410.28     47.20 o 
   1  15   7      298.57      295.74     17.55 o 
   2  15   7       27.43       35.92     10.56 o 
   3  15   7       22.21       31.40     10.53 o 
   4  15   7      187.09      148.83     18.31 o 
  -6  16   7      269.47      243.94     33.72 o 
  -5  16   7       84.14       74.69     12.74 o 
  -4  16   7      238.21      235.79     14.80 o 
  -3  16   7     1827.41     1720.05     40.56 o 
  -2  16   7       58.92       58.78      7.29 o 
  -1  16   7       91.84      100.77     14.19 o 
   0  16   7      838.22      853.35     37.95 o 
   1  16   7      162.57      141.76     16.60 o 
   2  16   7      569.05      648.67     32.94 o 
   3  16   7      200.83      231.78     27.74 o 
   4  16   7       18.33       13.16     10.06 o 
  -6  17   7      156.58      140.94     14.92 o 
  -5  17   7     1663.07     1631.64     47.41 o 
  -4  17   7     1611.50     1504.37     38.65 o 
  -3  17   7      846.48      809.13     26.05 o 
  -2  17   7     2734.80     2725.81     65.01 o 
  -1  17   7      866.99      846.02     38.72 o 
   0  17   7      355.37      403.55     25.64 o 
   1  17   7     2298.93     2271.63     70.16 o 
   2  17   7      586.14      612.79     31.94 o 
   3  17   7      504.27      487.91     22.88 o 
  -5  18   7       22.73       35.34      9.70 o 
  -4  18   7      399.57      408.03     19.39 o 
  -3  18   7      261.28      271.64     15.63 o 
  -2  18   7      103.47      120.60     13.30 o 
  -1  18   7      134.51      153.72     29.88 o 
   0  18   7        4.27       10.67      8.51 o 
   1  18   7        1.43       10.28      8.20 o 
   2  18   7      303.03      320.47     23.89 o 
   3  18   7      435.99      438.01     21.99 o 
  -5  19   7      824.20      813.21     32.29 o 
  -4  19   7      280.90      272.37     16.33 o 
  -3  19   7      422.70      368.35     18.33 o 
  -2  19   7      316.80      321.92     25.37 o 
  -1  19   7      451.97      403.81     27.41 o 
   0  19   7        0.86       -1.14      7.49 o 
   1  19   7     1758.01     1710.63     60.47 o 
   2  19   7      568.39      630.74     33.76 o 
   3  19   7       41.42       58.97     10.81 o 
  -4  20   7      410.28      385.66     19.67 o 
  -3  20   7     3746.49     3587.46    116.66 o 
  -2  20   7      160.95      166.65     28.10 o 
  -1  20   7     2136.52     2081.22     69.67 o 
   0  20   7     2637.14     2801.50     83.94 o 
   1  20   7        1.71        0.71      7.55 o 
   2  20   7     1082.89     1094.49     54.90 o 
  -4  21   7       44.86       62.56     10.58 o 
  -3  21   7      372.02      390.94     23.11 o 
  -2  21   7      172.43      170.04     20.12 o 
  -1  21   7        9.03        9.21      9.25 o 
   0  21   7       14.30       33.87     11.75 o 
   1  21   7      664.67      726.36     28.75 o 
   2  21   7      324.53      334.46     24.71 o 
  -3  22   7      229.54      270.79     20.19 o 
  -2  22   7        9.09        9.55     10.67 o 
  -1  22   7       59.22       59.38     14.06 o 
   0  22   7      261.81      270.48     23.64 o 
   1  22   7      137.20      164.86     15.04 o 
  -2  23   7      656.64      703.31     38.98 o 
  -1  23   7      673.61      674.91     37.45 o 
  -7   0   8     1496.18     1601.27     80.38 o 
  -6   0   8      492.36      468.07     39.84 o 
  -5   0   8     3594.89     3716.73    155.08 o 
  -4   0   8     3360.51     3566.19    118.09 o 
  -3   0   8      648.98      681.04     31.14 o 
  -2   0   8     4345.86     4498.45     98.88 o 
  -1   0   8       82.74       71.67      9.26 o 
   0   0   8        1.11       14.19      6.48 o 
   1   0   8     1573.66     1623.70     48.03 o 
   2   0   8     1948.47     2070.58     74.34 o 
   3   0   8      155.20      177.22     19.32 o 
   4   0   8     2976.05     3047.46     91.03 o 
   5   0   8      205.76      205.59     22.62 o 
  -7   1   8      421.92      424.66     27.67 o 
  -6   1   8      413.41      430.11     21.63 o 
  -5   1   8       81.68       74.26      8.84 o 
  -4   1   8      269.91      281.17     14.66 o 
  -3   1   8      319.12      316.82     13.11 o 
  -2   1   8      382.20      410.91     13.22 o 
  -1   1   8      914.64      938.91     20.82 o 
   0   1   8     3309.41     3467.95     51.06 o 
   1   1   8      114.25      119.05      7.98 o 
   2   1   8      975.21     1023.89     37.00 o 
   3   1   8      443.21      447.68     20.23 o 
   4   1   8        6.01        6.57      7.09 o 
   5   1   8        1.18        7.82      7.28 o 
  -7   2   8      165.49      167.47     18.61 o 
  -6   2   8      178.51      195.87     15.60 o 
  -5   2   8     1018.18     1054.09     29.42 o 
  -4   2   8      148.59      171.76     10.29 o 
  -3   2   8        0.98        6.82      7.85 o 
  -2   2   8     1364.63     1378.96     27.11 o 
  -1   2   8      357.32      383.78     11.93 o 
   0   2   8        1.54        7.74      4.11 o 
   1   2   8     1624.05     1656.34     34.07 o 
   2   2   8      383.84      409.45     18.91 o 
   3   2   8      268.85      290.14     16.68 o 
   4   2   8      231.07      252.33     16.51 o 
   5   2   8      324.82      329.00     22.71 o 
  -7   3   8      774.72      720.39     35.96 o 
  -6   3   8     3041.20     3178.05     71.73 o 
  -5   3   8      133.81      136.72     12.93 o 
  -4   3   8      921.85      952.07     23.89 o 
  -3   3   8     3792.13     3765.03     55.66 o 
  -2   3   8      591.92      606.93     16.76 o 
  -1   3   8      918.82      940.47     21.46 o 
   0   3   8     3988.17     4096.25     54.45 o 
   1   3   8      613.09      635.43     19.42 o 
   2   3   8     2331.04     2411.43     64.88 o 
   3   3   8     2220.81     2250.90     51.09 o 
   4   3   8       95.18       99.31     11.90 o 
   5   3   8      580.86      582.94     41.49 o 
  -7   4   8      965.91      981.21     42.45 o 
  -6   4   8       26.81       18.17      7.78 o 
  -5   4   8      970.73     1000.45     28.54 o 
  -4   4   8     1689.36     1741.71     32.51 o 
  -3   4   8      192.73      200.42     10.20 o 
  -2   4   8      724.28      742.85     18.81 o 
  -1   4   8      646.42      663.28     17.61 o 
   0   4   8       36.93       52.54      7.43 o 
   1   4   8     1376.93     1393.90     28.26 o 
   2   4   8      286.98      299.70     13.88 o 
   3   4   8        0.50       -3.42      5.74 o 
   4   4   8      796.54      789.04     28.31 o 
   5   4   8      261.92      286.21     34.98 o 
  -7   5   8       18.74       21.24     10.74 o 
  -6   5   8      238.47      248.91     17.37 o 
  -5   5   8      203.59      228.03     15.61 o 
  -4   5   8       34.16       44.09      6.31 o 
  -3   5   8     1353.06     1339.48     27.21 o 
  -2   5   8      191.49      222.85     10.56 o 
  -1   5   8      334.39      332.74     12.51 o 
   0   5   8       15.77       15.19      4.55 o 
   1   5   8       80.24       95.07      7.96 o 
   2   5   8       10.29       10.05      5.36 o 
   3   5   8     1473.25     1559.81     42.51 o 
   4   5   8       30.70       44.49      9.46 o 
  -7   6   8      633.30      672.96     28.84 o 
  -6   6   8      673.24      697.57     28.15 o 
  -5   6   8     1096.75     1091.99     47.03 o 
  -4   6   8      578.71      641.94     18.02 o 
  -3   6   8       28.86       31.00      5.49 o 
  -2   6   8     3055.51     3003.95     46.95 o 
  -1   6   8     2214.34     2256.34     38.08 o 
   0   6   8      411.64      417.68     15.68 o 
   1   6   8     5916.50     6101.60     83.31 o 
   2   6   8      487.92      486.60     18.09 o 
   3   6   8      670.10      709.47     25.82 o 
   4   6   8     1778.88     1803.03     52.28 o 
  -7   7   8       35.06       22.88      8.58 o 
  -6   7   8      193.22      234.30     30.12 o 
  -5   7   8     1005.40     1009.90     29.35 o 
  -4   7   8     1336.48     1293.86     29.89 o 
  -3   7   8     2099.12     2107.18     36.92 o 
  -2   7   8      260.22      251.06     11.15 o 
  -1   7   8      973.60      994.99     22.50 o 
   0   7   8       69.37       72.16     12.98 o 
   1   7   8       96.27      104.93      9.28 o 
   2   7   8      807.60      827.10     24.15 o 
   3   7   8     1038.06     1140.15     33.59 o 
   4   7   8        7.92        5.54      8.19 o 
  -7   8   8       28.19       36.78      9.61 o 
  -6   8   8      250.15      252.28     26.77 o 
  -5   8   8     1379.59     1275.88     34.36 o 
  -4   8   8        3.59       13.22      5.33 o 
  -3   8   8       25.61       27.50      5.44 o 
  -2   8   8      351.72      347.65     12.94 o 
  -1   8   8      451.64      444.88     14.47 o 
   0   8   8       15.73       18.47      5.61 o 
   1   8   8      134.47      146.30     10.41 o 
   2   8   8      695.31      726.34     34.19 o 
   3   8   8        0.46        4.36      6.90 o 
   4   8   8      197.86      225.18     18.45 o 
  -7   9   8      191.24      208.71     17.24 o 
  -6   9   8     1451.96     1491.61     44.53 o 
  -5   9   8     1223.81     1231.71     33.79 o 
  -4   9   8     2437.73     2242.05     43.52 o 
  -3   9   8     2443.79     2465.05     41.61 o 
  -2   9   8       44.09       46.36      6.10 o 
  -1   9   8     1267.15     1257.90     26.19 o 
   0   9   8     3094.66     3048.09     71.34 o 
   1   9   8      323.73      311.50     16.55 o 
   2   9   8      891.34      952.44     29.73 o 
   3   9   8     2527.36     2540.72     55.46 o 
   4   9   8       42.59       29.23      9.96 o 
  -6  10   8      379.82      329.26     25.13 o 
  -5  10   8       47.27       67.02      9.50 o 
  -4  10   8      645.25      641.69     20.55 o 
  -3  10   8       59.66       63.31      6.92 o 
  -2  10   8     1042.24     1030.71     23.37 o 
  -1  10   8     1649.20     1673.06     35.43 o 
   0  10   8      189.36      204.70     11.94 o 
   1  10   8     2554.70     2609.61     55.52 o 
   2  10   8      206.05      234.13     17.21 o 
   3  10   8       37.97       57.28     13.05 o 
   4  10   8      543.36      510.00     26.13 o 
  -6  11   8      125.69      134.97     14.27 o 
  -5  11   8       48.89       33.77      7.80 o 
  -4  11   8       89.72       70.49      8.41 o 
  -3  11   8       47.81       47.01     11.89 o 
  -2  11   8      142.02      136.40      9.01 o 
  -1  11   8      469.77      481.12     17.43 o 
   0  11   8     1163.79     1160.27     28.47 o 
   1  11   8        5.24        9.48      5.88 o 
   2  11   8      365.83      382.35     30.94 o 
   3  11   8       19.70       24.02     16.72 o 
   4  11   8       13.22        2.48      9.80 o 
  -6  12   8       20.71       34.30      9.40 o 
  -5  12   8     2072.37     2061.32     47.70 o 
  -4  12   8     2733.56     2582.64     63.15 o 
  -3  12   8      630.90      588.24     19.35 o 
  -2  12   8     2418.84     2325.10     40.17 o 
  -1  12   8      675.46      709.71     21.54 o 
   0  12   8       10.98       11.90      5.35 o 
   1  12   8     1335.84     1462.94     54.74 o 
   2  12   8     1881.79     1910.54     63.88 o 
   3  12   8        9.60       13.55      9.21 o 
  -6  13   8     1218.22     1182.56     44.87 o 
  -5  13   8       10.77       16.03      6.84 o 
  -4  13   8       69.88       78.24     10.03 o 
  -3  13   8      595.86      586.93     27.62 o 
  -2  13   8     1214.18     1173.86     32.41 o 
  -1  13   8     1257.73     1230.97     29.71 o 
   0  13   8      819.71      838.96     38.48 o 
   1  13   8       29.66       25.48      9.80 o 
   2  13   8     1388.13     1399.42     52.55 o 
   3  13   8      150.70      182.42     20.33 o 
  -5  14   8      278.73      283.03     16.93 o 
  -4  14   8        6.91       29.84     11.40 o 
  -3  14   8       41.65       47.10      8.19 o 
  -2  14   8        2.18        8.52      6.84 o 
  -1  14   8      247.83      239.61     17.11 o 
   0  14   8       38.58       46.22     14.23 o 
   1  14   8       42.27       31.91     10.81 o 
   2  14   8      123.55      153.45     17.85 o 
   3  14   8        1.01        5.50      8.29 o 
  -5  15   8       12.14       11.29      6.72 o 
  -4  15   8      718.49      693.03     25.20 o 
  -3  15   8     1287.88     1237.62     33.95 o 
  -2  15   8      871.85      832.55     31.64 o 
  -1  15   8     1518.33     1479.28     51.05 o 
   0  15   8     3309.42     3197.38     91.29 o 
   1  15   8      233.23      252.32     22.13 o 
   2  15   8     1367.66     1412.68     85.36 o 
  -5  16   8      664.01      653.67     25.28 o 
  -4  16   8     1513.06     1457.42     38.99 o 
  -3  16   8      123.77      121.32     11.79 o 
  -2  16   8     1580.99     1577.47     46.33 o 
  -1  16   8      335.96      309.96     28.96 o 
   0  16   8       55.81       60.83     13.55 o 
   1  16   8      621.66      608.46     40.55 o 
   2  16   8      535.73      550.20     31.94 o 
  -4  17   8      172.05      170.11     13.82 o 
  -3  17   8       28.87       10.73      7.09 o 
  -2  17   8      137.50      144.93     14.75 o 
  -1  17   8       77.37       68.86     11.44 o 
   0  17   8       48.26       52.63     12.82 o 
   1  17   8       25.12       22.46     17.07 o 
   2  17   8       71.88      103.74     17.78 o 
  -4  18   8      246.62      234.12     16.22 o 
  -3  18   8       19.60       29.87      9.31 o 
  -2  18   8      741.28      730.23     30.77 o 
  -1  18   8     1889.08     1908.91     66.65 o 
   0  18   8      313.24      283.09     37.35 o 
   1  18   8     1340.39     1255.54     51.05 o 
  -3  19   8      925.38      973.08     36.65 o 
  -2  19   8       11.76        8.54      7.80 o 
  -1  19   8     1440.03     1441.59     56.34 o 
   0  19   8      738.05      778.63     39.23 o 
  -2  20   8       42.27       65.52     14.78 o 
  -1  20   8        0.61       24.80     11.44 o 
  -6   1   9        0.78       -0.56      8.29 o 
  -5   1   9     1407.76     1489.22     38.03 o 
  -4   1   9      848.28      875.25     27.44 o 
  -3   1   9        3.73       18.54      6.89 o 
  -2   1   9     1895.54     1912.09     43.23 o 
  -1   1   9     1045.90     1113.54     36.80 o 
   0   1   9       26.70       23.27      5.40 o 
   1   1   9      676.99      742.14     25.75 o 
   2   1   9     2873.52     2974.49     62.73 o 
   3   1   9      181.56      171.58     14.76 o 
  -6   2   9      440.74      455.87     28.66 o 
  -5   2   9      252.45      284.67     18.89 o 
  -4   2   9        8.22        6.64      5.83 o 
  -3   2   9     3071.00     3272.15     63.36 o 
  -2   2   9      576.85      600.67     19.35 o 
  -1   2   9     2627.77     2718.51     48.68 o 
   0   2   9     1070.94     1125.43     47.64 o 
   1   2   9      125.86      151.15     12.80 o 
   2   2   9      108.16      122.84     12.55 o 
   3   2   9     1276.93     1369.04     39.47 o 
  -6   3   9       22.26       24.77      8.95 o 
  -5   3   9      341.47      364.22     28.84 o 
  -4   3   9       82.59       83.86     10.01 o 
  -3   3   9      207.99      214.36     14.12 o 
  -2   3   9      178.61      185.64     11.34 o 
  -1   3   9        5.56       10.05      5.86 o 
   0   3   9       76.28       92.31     11.50 o 
   1   3   9      217.68      247.81     13.31 o 
   2   3   9       89.22      110.69     11.63 o 
   3   3   9      203.04      246.41     17.16 o 
  -6   4   9     1436.23     1528.96     45.72 o 
  -5   4   9       84.38       90.25     12.03 o 
  -4   4   9     1027.80     1052.36     30.61 o 
  -3   4   9      737.23      730.84     21.80 o 
  -2   4   9      267.01      258.15     17.21 o 
  -1   4   9      127.72      141.43     10.33 o 
   0   4   9     2771.47     2899.24     68.38 o 
   1   4   9      256.57      278.79     16.13 o 
   2   4   9      119.58      147.10     13.19 o 
   3   4   9     1748.43     1913.40     48.26 o 
  -6   5   9       12.76       21.40      8.96 o 
  -5   5   9      987.38      957.34     34.05 o 
  -4   5   9     1312.35     1378.30     31.97 o 
  -3   5   9        8.30       14.11      5.48 o 
  -2   5   9     2045.80     2054.58     40.63 o 
  -1   5   9     3190.84     3382.28     57.41 o 
   0   5   9      255.46      270.28     15.91 o 
   1   5   9      965.51     1037.96     30.97 o 
   2   5   9      483.64      527.95     22.80 o 
   3   5   9       39.48       32.84      9.00 o 
  -6   6   9        6.47        3.23      7.52 o 
  -5   6   9        3.87        8.81      7.01 o 
  -4   6   9       13.38       11.51      6.14 o 
  -3   6   9       32.94       43.04      7.31 o 
  -2   6   9       19.25       24.66      6.25 o 
  -1   6   9      154.37      185.66     13.50 o 
   0   6   9       34.67       29.70     12.73 o 
   1   6   9       64.10       65.72      9.62 o 
   2   6   9      317.51      349.63     22.54 o 
   3   6   9        4.89       17.48      7.94 o 
  -6   7   9        8.24       35.45     10.20 o 
  -5   7   9      164.41      161.27     17.56 o 
  -4   7   9     1249.49     1272.44     34.31 o 
  -3   7   9      214.12      226.82     11.69 o 
  -2   7   9     1654.50     1678.34     33.04 o 
  -1   7   9      653.56      688.37     21.96 o 
   0   7   9      174.37      191.49     13.57 o 
   1   7   9     1090.20     1149.80     33.12 o 
   2   7   9      321.11      303.65     21.00 o 
   3   7   9        2.43        9.10     10.36 o 
  -5   8   9      292.15      343.89     18.06 o 
  -4   8   9      942.10      987.36     29.77 o 
  -3   8   9     1487.30     1509.65     31.19 o 
  -2   8   9      182.31      187.87     10.76 o 
  -1   8   9       28.12       27.13      6.62 o 
   0   8   9     1700.94     1728.78     40.46 o 
   1   8   9     2327.32     2368.10     52.27 o 
   2   8   9     1823.91     1832.50     44.96 o 
  -5   9   9       68.33       67.42     10.78 o 
  -4   9   9      131.03      125.54     11.58 o 
  -3   9   9        2.47        7.80      5.63 o 
  -2   9   9       22.62       23.33      5.57 o 
  -1   9   9      169.50      184.42     12.19 o 
   0   9   9      374.08      374.10     16.64 o 
   1   9   9        0.98        6.06      6.39 o 
   2   9   9        5.63       -3.02      6.37 o 
  -5  10   9       87.18      107.72     11.81 o 
  -4  10   9        1.00       -0.11      5.81 o 
  -3  10   9     2563.68     2570.87     54.13 o 
  -2  10   9      143.19      180.78     13.37 o 
  -1  10   9     1029.24      983.88     30.17 o 
   0  10   9     1038.85     1065.79     31.67 o 
   1  10   9       41.57       57.78      9.61 o 
   2  10   9      141.19      135.33     14.60 o 
  -5  11   9     1508.67     1492.97     39.82 o 
  -4  11   9      643.05      678.92     24.93 o 
  -3  11   9      128.50      129.34     11.69 o 
  -2  11   9      638.35      650.44     23.98 o 
  -1  11   9     1160.90     1167.41     33.68 o 
   0  11   9       32.90       35.63      8.53 o 
   1  11   9     1800.22     1825.21     44.85 o 
   2  11   9      838.47      876.66     42.68 o 
  -4  12   9      165.45      171.91     15.40 o 
  -3  12   9       14.55       10.85      6.45 o 
  -2  12   9      251.43      281.67     16.63 o 
  -1  12   9      101.16       94.51     11.08 o 
   0  12   9      209.94      214.28     14.95 o 
   1  12   9      131.10      140.19     14.70 o 
  -4  13   9      430.93      432.55     20.39 o 
  -3  13   9      245.97      246.19     24.33 o 
  -2  13   9      139.21      161.83     15.32 o 
  -1  13   9      562.13      588.70     23.60 o 
   0  13   9      247.60      248.03     18.16 o 
   1  13   9      951.30      920.40     34.14 o 
  -3  14   9     1791.10     1758.19     51.15 o 
  -2  14   9      559.21      553.41     26.28 o 
  -1  14   9     1638.07     1604.49     73.70 o 
   0  14   9     1469.69     1531.59     46.41 o 
  -3  15   9      272.53      285.69     20.51 o 
  -2  15   9        1.01        5.11      8.02 o 
  -1  15   9       44.25       52.07     11.22 o 
   0  15   9       20.78       15.58      8.15 o 
  -4   0  10      874.26      942.81     42.72 o 
  -3   0  10        0.36       12.77     10.08 o 
  -2   0  10      210.64      249.04     22.28 o 
  -1   0  10     3461.22     3644.97    118.44 o 
   0   0  10      397.49      398.36     43.39 o 
   1   0  10     2889.40     3217.04    154.72 o 
  -4   1  10      280.78      288.65     17.35 o 
  -3   1  10      781.39      845.75     28.12 o 
  -2   1  10       19.05       12.62      6.90 o 
  -1   1  10       35.30       42.08      9.04 o 
   0   1  10      288.83      290.46     26.65 o 
   1   1  10      223.85      226.28     19.35 o 
  -4   2  10      379.32      367.72     19.10 o 
  -3   2  10       38.24       23.25      8.18 o 
  -2   2  10       90.61      118.73     11.85 o 
  -1   2  10        6.10       13.59      9.04 o 
   0   2  10        0.94       13.26      9.02 o 
   1   2  10       97.28      115.24     15.04 o 
  -4   3  10      203.15      197.62     14.87 o 
  -3   3  10     1709.29     1779.10     43.73 o 
  -2   3  10      214.48      252.83     15.92 o 
  -1   3  10      114.24      126.10     12.26 o 
   0   3  10     1498.05     1588.09     41.20 o 
   1   3  10      523.88      582.92     28.97 o 
  -4   4  10      141.02      184.82     16.42 o 
  -3   4  10       54.12       63.79      9.90 o 
  -2   4  10      313.49      329.95     17.89 o 
  -1   4  10      355.09      392.40     19.42 o 
   0   4  10        0.43        7.81      6.71 o 
   1   4  10      753.17      823.27     34.76 o 
  -4   5  10        0.06       -1.86      6.92 o 
  -3   5  10      161.89      165.32     13.53 o 
  -2   5  10      319.67      337.36     16.06 o 
  -1   5  10      147.61      134.01     12.85 o 
   0   5  10      845.14      893.03     29.69 o 
  -3   6  10        3.63       14.66      7.08 o 
  -2   6  10     1455.40     1448.10     38.79 o 
  -1   6  10      565.36      653.10     25.17 o 
   0   6  10        2.73       14.33      7.59 o 
  -3   7  10      124.45      135.52     14.05 o 
  -2   7  10      579.75      635.63     24.76 o 
  -1   7  10      118.30      113.82     12.28 o 
   0   7  10     1748.23     1811.67     45.56 o 
  -3   8  10        4.85        3.31      6.25 o 
  -2   8  10        2.53        5.38      6.79 o 
  -1   8  10      341.05      345.24     19.10 o 
  -2   9  10      564.34      594.02     24.37 o 
  -1   9  10      249.70      228.68     15.97 o 
                                                 
